# Supplementary material for: Uncovering MicroRNA Regulatory Hubs that Modulate Plasma Cell Differentiation
Source: Sci Rep. 2015 Dec 11;5:17957. doi: 10.1038/srep17957 (PMC4675970; doi:10.1038/srep17957)
Supplement: Supplementary Table S1 [file srep17957-s2.xls]

## Sheet: Table S1
Table S1. Up- and down-regulated miRNAs identified by miRNA array.
			Up-regulated				Down-regulated
SystematicName		D3	D5 CD38-	D5 CD38+		D3	D5 CD38-	D5 CD38+
hsa-miR-193b-3p		v	v	v
hsa-miR-365a-3p		v	v	v
hsa-miR-642a-3p		v	v	v
hsa-miR-155-5p		v	v	v
hsa-miR-21-5p		v	v	v
hsa-miR-210		v	v	v
hsa-miR-93-5p		v	v	v
hsa-miR-6724-5p		v	v	v
hsa-miR-1202		v	v	v
hsa-miR-1587		v	v	v
hsa-miR-2861		v	v	v
hsa-miR-3196		v	v	v
hsa-miR-3676-5p		v	v	v
hsa-miR-4284		v	v	v
hsa-miR-4459		v	v	v
hsa-miR-4505		v	v	v
hsa-miR-4507		v	v	v
hsa-miR-4530		v	v	v
hsa-miR-5739		v	v	v
hsa-miR-5787		v	v	v
hsa-miR-6068		v	v	v
hsa-miR-6089		v	v	v
hsa-miR-6125		v	v	v
hsa-miR-638		v	v	v
hsa-miR-1246		v	v
hsa-miR-1207-5p		v	v
hsa-miR-3135b		v	v
hsa-miR-3679-5p		v	v
hsa-miR-4443		v	v
hsa-miR-4486		v	v
hsa-miR-4741		v	v
hsa-miR-4800-5p		v	v
hsa-miR-483-5p		v	v
hsa-miR-494		v	v
hsa-miR-5703		v	v
hsa-miR-575		v	v
hsa-miR-6087		v	v
hsa-miR-630		v	v
hsa-miR-6510-5p		v	v
hsa-miR-15b-5p		v		v
hsa-miR-4286		v		v
hsa-miR-1260b		v		v
hsa-miR-1260a		v		v
hsa-miR-1273g-3p		v		v
hsa-miR-3162-5p		v		v
hsa-miR-4687-3p		v		v
hsa-miR-6085		v		v
hsa-miR-6165		v		v
hsa-miR-1227-5p		v
hsa-miR-1234-5p		v
hsa-miR-4634		v
hsa-miR-4728-5p		v
hsa-miR-5585-3p		v
hsa-miR-572		v
hsa-miR-6127		v
hsa-miR-6132		v
hsa-miR-148a-3p			v	v
hsa-miR-130b-3p			v	v
hsa-miR-1229-5p			v	v
hsa-miR-1290			v
hsa-miR-425-5p			v
hsa-miR-17-5p			v
hsa-miR-4327			v
hsa-miR-937-5p			v
hsa-miR-34a-5p				v
hsa-miR-21-3p				v
hsa-miR-18a-5p				v
hsa-miR-22-3p				v
hsa-miR-3654				v
hsa-miR-3653						v	v	v
hsa-miR-27a-3p						v	v	v
hsa-miR-146a-5p						v	v	v
hsa-miR-30c-5p						v	v	v
hsa-miR-30b-5p						v	v	v
hsa-miR-15a-5p						v	v	v
hsa-miR-142-5p						v	v	v
hsa-miR-7-1-3p						v	v	v
hsa-miR-361-3p						v	v	v
hsa-miR-30e-5p						v	v	v
hsa-let-7c						v	v	v
hsa-let-7b-5p						v	v	v
hsa-miR-140-5p						v	v	v
hsa-miR-664a-3p						v	v	v
hsa-let-7g-5p						v	v	v
hsa-miR-142-3p						v	v	v
hsa-let-7i-5p						v	v	v
hsa-miR-29a-3p						v	v	v
hsa-miR-16-5p						v	v	v
hsa-miR-29c-3p						v	v	v
hsa-miR-26b-5p						v	v	v
hsa-miR-222-3p						v	v	v
hsa-miR-223-3p						v	v	v
hsa-miR-30e-3p						v	v	v
hsa-miR-195-5p						v	v	v
hsa-miR-221-3p						v	v	v
hsa-miR-140-3p						v	v	v
hsa-miR-26a-5p						v	v	v
hsa-miR-151a-5p						v	v	v
hsa-miR-342-5p						v	v	v
hsa-miR-151b						v	v	v
hsa-miR-101-3p						v	v	v
hsa-miR-150-5p						v	v	v
hsa-miR-28-5p						v	v	v
hsa-miR-451a						v	v	v
hsa-miR-320e						v	v	v
hsa-miR-3607-3p						v	v	v
hsa-miR-4763-3p						v	v	v
hsa-miR-5701						v	v	v
hsa-miR-664b-3p						v	v	v
hsa-miR-19a-3p						v	v
hsa-miR-625-5p						v	v
hsa-miR-374b-5p						v	v
hsa-miR-106b-5p						v	v
hsa-miR-660-5p						v	v
hsa-miR-29c-5p						v	v
hsa-miR-186-5p						v	v
hsa-miR-374a-5p						v	v
hsa-miR-29b-3p						v	v
hsa-miR-4465						v	v
hsa-miR-146b-5p						v		v
hsa-miR-19b-3p						v
hsa-let-7f-5p						v
hsa-miR-7-5p						v
hsa-miR-378a-3p						v
hsa-let-7a-5p						v
hsa-miR-27b-3p						v
hsa-miR-331-3p						v
hsa-miR-20a-5p						v
hsa-miR-320d							v	v
hsa-miR-320b							v	v
hsa-miR-486-5p							v	v
hsa-miR-1275							v	v
hsa-miR-139-3p							v	v
hsa-miR-4506							v	v
hsa-miR-4657							v	v
hsa-miR-221-5p								v
hsa-miR-342-3p								v
hsa-miR-1225-5p								v
hsa-miR-571								v

## Sheet: Sheet2
Fold change log2 ratios of up/down-regulated miRNAs listed in Table S1										Statistics of microRNA Array 1 and Array 2
		Array 1				Array 2						Array 1				Array 2
SystematicName	D3	D5 CD38-	D5 CD38+		D3	D5 CD38-	D5 CD38+				D3	D5 CD38-	D5 CD38+		D3	D5 CD38-	D5 CD38+
hsa-miR-193b-3p	0.808729	1.31907	2.10191		0.963474	1.70044	3.05311			Average	-0.00212938	0.00661992	0.00183596		-4.91046e-05	-0.00451153	-0.00703095
hsa-miR-365a-3p	0.952807	1.75355	2.3644		1.28688	2.1375	2.9855			STD	0.422877	0.352364	0.347758		0.376548	0.381432	0.391736
hsa-miR-642a-3p	1.58749	1.334	0.922487		1.22677	0.785261	0.635236			1.5*STD	0.634315	0.528546	0.521637		0.564822	0.572147	0.587604
hsa-miR-155-5p	3.19578	3.3255	2.89656		3.39845	3.52713	1.50457
hsa-miR-21-5p	1.13245	2.87574	2.68113		1.58305	1.60204	2.21254
hsa-miR-210	2.04808	1.90322	1.92048		2.27302	1.58496	1.32193
hsa-miR-93-5p	1.10056	1.11025	1.52569		1.41773	1.55596	1.1913
hsa-miR-6724-5p	1.11691	1.02771	1.18277		0.754888	0.954196	1.85798
hsa-miR-1202	1.67923	1.08663	1.23528		1.38565	0.827163	1.40336
hsa-miR-1587	1.16367	1.20493	0.989046		0.938599	1.41504	1.54432
hsa-miR-2861	1.598	0.710487	0.68699		1.26589	1.11548	0.85561
hsa-miR-3196	1.03751	0.804157	0.799575		0.777608	0.703607	1.24576
hsa-miR-3676-5p	1.00573	0.705526	0.902312		0.906891	0.830075	0.830075
hsa-miR-4284	1.37479	0.740488	1.09304		1.46824	1.50173	1.03676
hsa-miR-4459	2.11165	2.03426	1.65376		1.60145	2.28157	0.974909
hsa-miR-4505	2.58856	2.74894	1.2293		2.01886	2.7577	1.57225
hsa-miR-4507	1.54699	1.51678	1.05115		1.08246	1.61298	1.35548
hsa-miR-4530	3.38086	2.51866	1.27342		3.21412	2.11103	1.15489
hsa-miR-5739	1.64089	1.35781	1.57168		1.38151	0.944352	1.41113
hsa-miR-5787	1.82257	1.40217	1.70747		1.53051	1.54889	0.859822
hsa-miR-6068	2.26383	0.810478	0.847468		1.9622	1.04891	0.949374
hsa-miR-6089	1.66747	1.49031	1.27674		1.55	1.89676	1.63971
hsa-miR-6125	1.64049	0.781225	0.5433		1.02584	1.10878	0.669355
hsa-miR-638	1.65021	0.580071	0.850858		1.1587	0.821663	0.913585
hsa-miR-1246	1.44322	1.42677	1.72406		1.29546	1.35819	0.55849
hsa-miR-1207-5p	1.36345	0.927211	0.373666		1.04532	1.47883	0.252766
hsa-miR-3135b	0.967373	1.41004	0.145146		1.13327	1.06817	0.0901978
hsa-miR-3679-5p	1.52602	1.07685	0.362877		1.18057	0.95109	0.263034
hsa-miR-4443	1.47144	0.868508	-0.237796		0.988685	0.84549	-0.117357
hsa-miR-4486	1.08284	1.07786	0.282396		0.959358	1.32193	0
hsa-miR-4741	1.15997	1.3102	0.252899		1.05658	1.64155	0.111031
hsa-miR-4800-5p	0.684507	0.621561	0.226217		0.678072	0.584963	0.201634
hsa-miR-483-5p	0.701845	0.641178	0.251758		0.722466	0.678072	0.201634
hsa-miR-494	1.43527	0.800799	0.612648		1.12645	1.1954	0.521166
hsa-miR-5703	2.915	2.44184	1.75499		2.51602	2.02857	0.163499
hsa-miR-575	3.90681	2.55136	0.867419		3.71497	2.16146	0.337035
hsa-miR-6087	1.18307	0.58603	0.574491		0.698173	1.03634	0.327805
hsa-miR-630	3.33718	2.68553	2.04758		2.77259	2.3599	0.137504
hsa-miR-6510-5p	1.03308	0.989712	0.42858		0.963474	0.765535	0.321928
hsa-miR-15b-5p	0.638391	0.438901	1.2991		0.856531	1.78111	1.35242
hsa-miR-4286	0.811824	1.73589	1.24345		1.09954	-1.27423	1.51796
hsa-miR-1260b	1.52299	1.00596	2.14542		1.24327	0.234956	2.22869
hsa-miR-1260a	0.714628	0.980074	1.24224		1.19387	-0.315231	1.84215
hsa-miR-1273g-3p	0.696931	0.0201679	0.703489		0.595567	1.46286	1.38941
hsa-miR-3162-5p	0.893029	0.481959	0.970896		0.683526	0.359328	1.13883
hsa-miR-4687-3p	1.45178	1.03806	0.728363		1.09686	0.530515	0.63743
hsa-miR-6085	1.40139	1.28463	1.49578		1.25767	0.418604	1.62488
hsa-miR-6165	1.0251	0.796246	1.24684		0.913123	0.108253	1.2878
hsa-miR-1227-5p	1.50028	0.435825	0.533006		1.26849	0.628031	0.494765
hsa-miR-1234-5p	1.1313	0.50968	0.0144676		0.624032	0.590609	0.160465
hsa-miR-4634	0.671745	0.318209	0.284426		0.610053	0.395929	0.395929
hsa-miR-4728-5p	0.761926	0.296244	0.382439		0.814444	0.568284	0.229482
hsa-miR-5585-3p	0.637793	0.485934	-0.0238559		0.607683	0.308122	-0.0703893
hsa-miR-572	1.28563	0.346863	0.479233		0.929611	0.36257	0.36257
hsa-miR-6127	0.947194	0.193428	0.192891		0.939739	1.29278	0.83335
hsa-miR-6132	0.872748	0.899313	-0.332193		0.697437	0.2824	-0.454566
hsa-miR-148a-3p	0.0702212	2.75329	4.26022		0.251539	1.19265	5.03604
hsa-miR-130b-3p	0.610097	1.08304	1.27956		0.825971	1.15528	1.18442
hsa-miR-1229-5p	0.774654	1.35667	1.41384		0.485427	0.970854	1.97085
hsa-miR-1290	0.447895	0.62341	0.912245		0.604071	0.782409	0.485427
hsa-miR-425-5p	0.536982	0.921933	0.959297		0.874469	1.42321	0.540568
hsa-miR-17-5p	0.162687	0.803096	1.04576		0.430351	0.703144	0.335935
hsa-miR-4327	0.458335	0.537592	0.167383		0.473931	0.63743	0
hsa-miR-937-5p	0.465463	0.554165	-0.139514		0.565597	1.02857	0.0565835
hsa-miR-34a-5p	0.0418713	0.54375	1.20674		0.125531	0	1.7885
hsa-miR-21-3p	0.542796	1.27003	1.18059		0.559427	0.14439	0.752072
hsa-miR-18a-5p	0.0909971	0.720739	1.13348		0.206451	0.253757	0.884523
hsa-miR-22-3p	-0.271786	0.509503	0.951367		-0.106915	0.0506261	1.63559
hsa-miR-3654	0.240136	0.573017	0.641515		0.321928	0.523562	1
hsa-miR-3653	-1.1289	-1.72395	-2.05222		-0.896807	-1.22143	-2.98562
hsa-miR-27a-3p	-1.47368	-0.881005	-0.64361		-1.50007	-1.50007	-1.16993
hsa-miR-146a-5p	-2.21314	-0.853701	-1.32108		-2.0133	-1.6389	-0.72379
hsa-miR-30c-5p	-1.23038	-0.949612	-0.643708		-1.09311	-0.726982	-0.702319
hsa-miR-30b-5p	-2.23851	-1.18778	-1.13903		-1.61626	-1.5974	-1.7349
hsa-miR-15a-5p	-2.18883	-1.45025	-1.3475		-1.58496	-1.83577	-1.43911
hsa-miR-142-5p	-2.49572	-1.35381	-1.29809		-2.07187	-2.04117	-1.49208
hsa-miR-7-1-3p	-0.811719	-0.656319	-0.573089		-0.658963	-0.736966	-0.658963
hsa-miR-361-3p	-1.48087	-1.42604	-1.48584		-1.29662	-1.49825	-1.57225
hsa-miR-30e-5p	-2.09987	-1.19394	-1.02692		-2.07039	-2.1193	-0.932886
hsa-let-7c	-1.32288	-1.12636	-1.27359		-1.04026	-1.27633	-1.55873
hsa-let-7b-5p	-1.6608	-1.56393	-1.81687		-1.20462	-1.28951	-2.45943
hsa-miR-140-5p	-1.28131	-0.838013	-0.799543		-1.16993	-1.23133	-0.847997
hsa-miR-664a-3p	-0.800619	-0.770193	-0.902631		-0.785875	-0.888969	-1.12029
hsa-let-7g-5p	-2.57154	-1.31439	-1.46755		-1.94398	-2.27155	-1.61755
hsa-miR-142-3p	-2.25388	-0.691694	-0.757129		-2.12852	-2.25041	-1.52585
hsa-let-7i-5p	-2.16223	-1.8259	-1.88294		-1.85202	-2.62575	-1.76403
hsa-miR-29a-3p	-2.01667	-1.05434	-1.16962		-1.85265	-1.54046	-1.1478
hsa-miR-16-5p	-1.80188	-0.835978	-0.850799		-1.70816	-1.42018	-1.24082
hsa-miR-29c-3p	-3.04927	-1.4687	-1.62625		-2.60899	-2.48067	-1.4961
hsa-miR-26b-5p	-3.27805	-1.79409	-1.94217		-2.98251	-3.16773	-2.47491
hsa-miR-222-3p	-1.58127	-1.41416	-1.65463		-1.60266	-1.65711	-2.10962
hsa-miR-223-3p	-2.55589	-2.30321	-2.63313		-2.22463	-2.00673	-3.04775
hsa-miR-30e-3p	-0.857822	-0.755545	-0.694518		-0.85561	-0.925999	-0.85561
hsa-miR-195-5p	-1.48547	-1.23758	-1.17363		-1.50696	-1.43296	-1.43296
hsa-miR-221-3p	-0.998597	-0.709089	-0.848293		-0.847997	-0.684498	-1.24393
hsa-miR-140-3p	-1.75409	-1.46076	-1.63777		-1.56112	-1.49185	-1.76393
hsa-miR-26a-5p	-2.28015	-1.30737	-1.35147		-1.75562	-1.31609	-1.71663
hsa-miR-151a-5p	-1.71471	-1.52996	-1.60549		-1.58496	-1.6256	-2.29546
hsa-miR-342-5p	-1.26528	-1.53109	-1.64848		-1.19794	-1.53051	-2.11548
hsa-miR-151b	-1.59948	-1.42623	-1.51618		-1.17932	-1.40881	-2.09686
hsa-miR-101-3p	-2.59319	-2.16588	-2.13184		-2.35908	-2.63472	-2.23879
hsa-miR-150-5p	-2.31736	-2.17724	-3.34473		-1.96604	-2.11424	-4.33615
hsa-miR-28-5p	-1.44858	-1.33551	-1.23036		-1.46566	-1.53605	-1.77052
hsa-miR-451a	-3.47103	-3.23777	-3.19566		-3.30666	-3.46713	-2.91073
hsa-miR-320e	-0.667184	-0.780375	-0.889291		-0.604071	-0.633218	-0.890376
hsa-miR-3607-3p	-1.26722	-1.60945	-1.67329		-1.07973	-1.49476	-1.8953
hsa-miR-4763-3p	-0.672753	-0.679144	-0.951467		-0.959358	-1	-1.04182
hsa-miR-5701	-0.893665	-0.959471	-0.89522		-0.672425	-0.917538	-1.02857
hsa-miR-664b-3p	-1.18413	-1.85456	-2.11959		-1.04495	-1.34873	-2.21945
hsa-miR-19a-3p	-1.79806	-0.879361	-0.0832005		-1.54749	-1.74543	0.200533
hsa-miR-625-5p	-0.762345	-0.537756	-0.270294		-0.628031	-0.765535	0.234465
hsa-miR-374b-5p	-0.891234	-0.536438	-0.177613		-0.768674	-0.665581	-0.131245
hsa-miR-106b-5p	-1.58287	-0.810979	-0.0971791		-1.31316	-1.35755	-0.100164
hsa-miR-660-5p	-0.794937	-0.564039	-0.465527		-0.706269	-0.784271	-0.561879
hsa-miR-29c-5p	-0.888194	-0.673746	-0.654743		-0.736966	-0.658963	-0.447459
hsa-miR-186-5p	-1.20631	-0.974031	-0.654687		-1.21299	-1.21299	-0.584963
hsa-miR-374a-5p	-1.68235	-1.04214	-0.527244		-1.64386	-1.52838	-0.0588937
hsa-miR-29b-3p	-2.91422	-1.46158	-1.27764		-2.23266	-2.52484	-0.524842
hsa-miR-4465	-0.731609	-0.774111	-0.561196		-0.888969	-0.68966	-0.514573
hsa-miR-146b-5p	-1.03641	-0.520743	-0.742754		-0.973033	-1.02748	-1.26849
hsa-miR-19b-3p	-1.92553	-0.44659	0.0287873		-1.48239	-1.41605	-0.201786
hsa-let-7f-5p	-1.39916	-0.216221	-0.172027		-1.02314	-0.863621	-0.504267
hsa-miR-7-5p	-0.750253	-0.463273	-0.372666		-0.678072	-0.752072	-0.29956
hsa-miR-378a-3p	-0.821849	-0.722059	-0.414715		-0.647698	-0.510195	-0.128324
hsa-let-7a-5p	-1.26974	-0.264747	-0.511508		-0.899723	-0.825549	-0.920632
hsa-miR-27b-3p	-0.717547	-0.508247	-0.375512		-0.678072	-0.678072	-0.607683
hsa-miR-331-3p	-0.635154	-0.370826	-0.299844		-0.632268	-0.462343	-0.172837
hsa-miR-20a-5p	-1.22099	-0.218437	0.254606		-0.664816	-0.623197	-0.0963684
hsa-miR-320d	-0.720718	-0.948582	-1.04781		-0.426265	-0.593375	-0.902703
hsa-miR-320b	-0.541004	-0.720528	-0.733726		-0.556393	-0.705257	-0.802554
hsa-miR-486-5p	-0.626635	-0.715458	-0.717529		-0.610053	-0.770518	-0.857981
hsa-miR-1275	-0.410009	-0.791067	-0.782354		-0.63743	-0.669851	-0.91983
hsa-miR-139-3p	-0.785824	-0.721676	-0.812512		-0.536053	-0.770518	-0.857981
hsa-miR-4506	-0.583385	-0.539533	-0.648437		-0.752072	-0.752072	-0.912537
hsa-miR-4657	-0.624605	-0.603724	-0.647936		-0.447459	-0.658963	-0.819428
hsa-miR-221-5p	-0.568902	-0.507771	-0.523534		-0.612977	-0.612977	-0.70044
hsa-miR-342-3p	-0.565548	-1.03697	-1.41595		-0.387661	-0.506306	-2.5603
hsa-miR-1225-5p	0.323328	-0.327388	-0.636402		0.0384741	-0.165059	-0.594744
hsa-miR-571	-0.0294424	-0.987803	-0.775889		-0.0443941	-0.520832	-0.652077
