# Supplementary material for: Uncovering MicroRNA Regulatory Hubs that Modulate Plasma Cell Differentiation
Source: Sci Rep. 2015 Dec 11;5:17957. doi: 10.1038/srep17957 (PMC4675970; doi:10.1038/srep17957)
Supplement: Supplementary Table S2 [file srep17957-s3.xls]

## Sheet: Unsorted miRNAs
Table S2. All up- and down-regulated miRNAs identified by different platforms.
miRNA (V17)	miRNA (V21)	Array3	Array4	NGS_FoldChange	NGS_baseMean	Over/under-expressed data sets
hsa-miR-148a	hsa-miR-148a-3p	3.25	6.86	3.96534	7760.06	array1,array2,qPCR,seq
hsa-miR-193b	hsa-miR-193b-3p	3.49	5.52	3.36103	459.689	array1,array2,qPCR,seq
hsa-miR-34a	hsa-miR-34a-5p	2.15	4.56	2.73306	279.355	array1,array2,qPCR,seq
hsa-miR-130b	hsa-miR-130b-5p	1.57	4.15	2.19868	84.3209	array1,array2,qPCR,seq
hsa-miR-188-5p	hsa-miR-188-5p	3.04	4.02	1.81262	40.891	qPCR,seq
hsa-miR-365	hsa-miR-365a-3p	2.44	3.81	2.46965	128.486	array1,array2,qPCR,seq
hsa-miR-155	hsa-miR-155-5p	1.78	3.29	1.76512	117560	array1,array2,qPCR,seq
hsa-miR-1268	hsa-miR-1268a	2.59	2.05	2.73392	591.449	array1,array2,seq
hsa-miR-1246	hsa-miR-1246	6.33	7.94	0.865749	476116	array1,array2
hsa-miR-1290	hsa-miR-1290	7.67	8.73	0.787684	199353	array1,array2,qPCR
hsa-miR-195	hsa-miR-195-5p	-3.7	-1.84	-1.38549	332.339	array1,array2,qPCR,seq
hsa-miR-28-5p	hsa-miR-28-5p	-3.04	-1.94	-1.61256	5632.73	array1,array2,qPCR,seq
hsa-miR-151-5p	hsa-miR-151b	-2.34	-2.06	-1.27154	5816.54	array1,array2,qPCR,seq
hsa-miR-101	hsa-miR-101-3p	-3.52	-2.12	-1.77057	493.097	array1,array2,qPCR,seq
hsa-miR-342-5p	hsa-miR-342-5p	-3.15	-2.25	-1.27295	5177.32	array1,array2,qPCR,seq
hsa-miR-150	hsa-miR-150-5p	-3.68	-2.74	-1.40446	23515.9	array1,array2,qPCR,seq
hsa-miR-223	hsa-miR-223-3p	-3.78	-3.32	-1.14644	2570.79	array1,array2,qPCR
hsa-miR-26b	hsa-miR-26b-5p	-3.38	-1.6	-0.965832	25516.6	array1,array2,qPCR
hsa-let-7i	hsa-let-7i-5p	-2.97	-1.64	-0.422333	61677.6	array1,array2,qPCR
hsa-miR-1202	hsa-miR-1202	1.66	2.7			array1,array2,qPCR,
hsa-miR-630	hsa-miR-630	6.03	8.73			array1,array2,
hsa-miR-1207-5p	hsa-miR-1207-5p	1.58	2.36			array1,array2,
hsa-miR-21	hsa-miR-21-5p	1.35	3.34	1.26908	1324369	array2,qPCR,seq
hsa-miR-18a	hsa-miR-18a-5p		2.46	1.59496	2983.44	array2,seq
hsa-miR-98	hsa-miR-98-5p		2.25	1.47093	7695.65	array2,seq
hsa-miR-210	hsa-miR-210-3p		3.2	1.2306	413.52	array2,seq
hsa-miR-301a	hsa-miR-301a-5p		2.71	1.00873	5.21159	array2
hsa-miR-425	hsa-miR-425-5p	0.04	1.87	1.08665	16269.8	array2,
hsa-miR-15b	hsa-miR-15b-5p	0.46	1.53	1.16799	2906.6	array2,
hsa-miR-93	hsa-miR-93-5p	1.15	2.18	0.989739	28972.7	array2,
hsa-miR-494	hsa-miR-494	0.36	3.41			array2,
hsa-miR-1275	hsa-miR-1275	0.54	1.86			array2,
hsa-miR-575	hsa-miR-575	0.92	2.62			array2,
hsa-miR-1915	hsa-miR-1915	1.36	2.33			array2,
hsa-miR-638	hsa-miR-638	1.37	2.04			array2,
hsa-miR-483-5p	hsa-miR-483-5p		5.54			array2,
hsa-miR-572	hsa-miR-572		2.52			array2,
hsa-miR-26a	hsa-miR-26a-5p	-2.74	-0.79	-1.31174	101909	array1,seq
hsa-miR-140-3p	hsa-miR-140-3p	-2.43	-1.03	-1.26545	215679	array1,seq
hsa-miR-342-3p	hsa-miR-342-3p	-2.09	-1.36	-1.48162	33170.9	array1,seq
hsa-miR-142-3p	hsa-miR-142-3p	-2.61	-0.54	-0.869986	1285152	array1,
hsa-miR-16	hsa-miR-16-5p	-2.23	-0.47	-0.83312	67931	array1
hsa-miR-29c	hsa-miR-29c-5p	-3.07	-1.4	-0.536305	606.282	array1
hsa-miR-660	hsa-miR-660-5p	-1.94		-0.468748	233.787	array1,
hsa-let-7g	hsa-let-7g-5p	-2.86	-1.15	-0.399979	297446	array1,
hsa-let-7b	hsa-let-7b-5p	-2.38	-1.32	-0.277909	153533	array1,
hsa-let-7a	hsa-let-7a-5p	-1.66	-0.1	-0.258815	748716	array1,
hsa-miR-582-5p	hsa-miR-582-5p	-2.12		-0.220285	333.609	array1,
hsa-miR-30e	hsa-miR-30e-5p	-2.34	-0.51	-0.21839	196768	array1,
hsa-miR-140-5p	hsa-miR-140-5p	-1.61	-0.23	-0.218361	6062.15	array1,
hsa-let-7c	hsa-let-7c-5p	-1.85	-0.56	-0.178612	4755.78	array1
hsa-miR-192	hsa-miR-192-5p	-2.54		-0.139756	10727.1	array1,
hsa-miR-20a	hsa-miR-20a-5p	-1.5	-0.3	-0.135067	41704.8	array1,
hsa-miR-29a	hsa-miR-29a-5p	-2.36	-0.89	-0.0943288	991.072	array1,
hsa-miR-361-3p	hsa-miR-361-3p	-2.87	-1.36	-0.0545077	1589.94	array1,
hsa-miR-142-5p	hsa-miR-142-5p	-3.8	-1.47	0.355775	72221.2	array1,
hsa-miR-15a	hsa-miR-15a-5p	-2.23	-0.38	0.506998	14273.4	array1,
hsa-miR-29b	hsa-miR-29b-1-5p	-2.57	-0.71	1.07026	505.925	array1,
hsa-miR-365a-5p	hsa-miR-365a-5p			3.94124	512.874	seq
hsa-miR-4461	hsa-miR-4461			3.74838	153.809	seq
hsa-miR-148a-5p	hsa-miR-148a-5p			3.72249	189051	seq
hsa-miR-193b-5p	hsa-miR-193b-5p			3.63316	1620.81	seq
hsa-miR-4488	hsa-miR-4488			3.25805	87.3944	seq
hsa-miR-184	hsa-miR-184			2.95344	27.7283	seq
hsa-miR-4425	hsa-miR-4425			2.91038	54.254	seq
hsa-miR-6723-5p	hsa-miR-6723-5p			2.86138	51.0469	seq
hsa-miR-130b-3p	hsa-miR-130b-3p			2.76632	2955.11	seq
hsa-miR-1268b	hsa-miR-1268b			2.71449	600.336	seq
hsa-miR-4518	hsa-miR-4518			2.58813	82.116	seq
hsa-miR-4485-3p	hsa-miR-4485-3p			2.58628	49.8442	seq
hsa-miR-574-5p	hsa-miR-574-5p			2.5067	139.644	seq
hsa-miR-365b	hsa-miR-365b-3p			2.46965	128.486	seq
hsa-miR-21-3p	hsa-miR-21-3p			2.46648	453.876	seq
hsa-miR-4792	hsa-miR-4792			2.43859	560.38	seq
hsa-miR-3662	hsa-miR-3662			2.38186	29.666	seq
hsa-miR-15b-3p	hsa-miR-15b-3p			2.36566	160.49	seq
hsa-miR-7974	hsa-miR-7974			2.31991	13.2963	seq
hsa-miR-877-5p	hsa-miR-877-5p			2.26273	425.747	seq
hsa-miR-4504	hsa-miR-4504			2.12259	14.833	seq
hsa-miR-18b-5p	hsa-miR-18b-5p			2.11185	288.642	seq
hsa-miR-3653-3p	hsa-miR-3653-3p			2.01837	328.598	seq
hsa-miR-625-3p	hsa-miR-625-3p			2.01026	2346.89	seq
hsa-miR-3654	hsa-miR-3654			1.99821	9.55459	seq
hsa-miR-135b-5p	hsa-miR-135b-5p			1.98829	20.0446	seq
hsa-miR-301b-3p	hsa-miR-301b-3p			1.97999	44.1649	seq
hsa-miR-1303	hsa-miR-1303			1.97677	33.6749	seq
hsa-miR-93-3p	hsa-miR-93-3p			1.94637	89.733	seq
hsa-miR-130a-3p	hsa-miR-130a-3p			1.94334	183.007	seq
hsa-miR-4532	hsa-miR-4532			1.91572	38.352	seq
hsa-miR-3164	hsa-miR-3164			1.91477	25.2562	seq
hsa-miR-5096	hsa-miR-5096			1.89343	82.3165	seq
hsa-miR-1304-3p	hsa-miR-1304-3p			1.88189	132.027	seq
hsa-miR-4284	hsa-miR-4284			1.86782	24.1871	seq
hsa-miR-4521	hsa-miR-4521			1.85964	55.0558	seq
hsa-miR-4746-5p	hsa-miR-4746-5p			1.8354	17.372	seq
hsa-miR-1304-5p	hsa-miR-1304-5p			1.81349	7.95102	seq
hsa-miR-4788	hsa-miR-4788			1.81349	7.95102	seq
hsa-miR-4449	hsa-miR-4449			1.81262	40.891	seq
hsa-miR-4741	hsa-miR-4741			1.80139	16.8375	seq
hsa-miR-301a-3p	hsa-miR-301a-3p			1.79857	187.216	seq
hsa-miR-34c-5p	hsa-miR-34c-5p			1.77095	10.5568	seq
hsa-let-7f-1-3p	hsa-let-7f-1-3p			1.76741	39.2874	seq
hsa-miR-320d	hsa-miR-320d			1.72702	708.844	seq
hsa-miR-1276	hsa-miR-1276			1.69869	26.1916	seq
hsa-miR-6807-5p	hsa-miR-6807-5p			1.69106	15.2339	seq
hsa-miR-744-5p	hsa-miR-744-5p			1.68517	1619.74	seq
hsa-miR-574-3p	hsa-miR-574-3p			1.66932	36.0803	seq
hsa-miR-4516	hsa-miR-4516			1.66686	6.88198	seq
hsa-miR-182-5p	hsa-miR-182-5p			1.65887	2124.39	seq
hsa-miR-3194-5p	hsa-miR-3194-5p			1.65719	9.48777	seq
hsa-miR-149-5p	hsa-miR-149-5p			1.65116	14.6994	seq
hsa-miR-484	hsa-miR-484			1.6465	801.984	seq
hsa-miR-155-3p	hsa-miR-155-3p			1.6446	66.2808	seq
hsa-miR-320c	hsa-miR-320c			1.6402	1093.1	seq
hsa-miR-345-5p	hsa-miR-345-5p			1.584	327.93	seq
hsa-miR-642a-3p	hsa-miR-642a-3p			1.5373	37.0157	seq
hsa-miR-296-3p	hsa-miR-296-3p			1.52977	83.7864	seq
hsa-miR-3175	hsa-miR-3175			1.52878	8.41873	seq
hsa-miR-3940-3p	hsa-miR-3940-3p			1.52878	8.41873	seq
hsa-miR-4690-5p	hsa-miR-4690-5p			1.52878	8.41873	seq
hsa-miR-942-3p	hsa-miR-942-3p			1.51886	27.127	seq
hsa-miR-183-5p	hsa-miR-183-5p			1.51862	914.1	seq,qPCR
hsa-miR-3177-3p	hsa-miR-3177-3p			1.51852	17.7729	seq
hsa-miR-629-5p	hsa-miR-629-5p			1.51157	4318.94	seq
hsa-miR-138-1-3p	hsa-miR-138-1-3p			1.49046	103.965	seq
hsa-miR-98-3p	hsa-miR-98-3p			1.48957	21.9154	seq
hsa-miR-22-5p	hsa-miR-22-5p			1.48159	207.261	seq
hsa-miR-589-5p	hsa-miR-589-5p			1.48123	399.355	seq
hsa-miR-185-5p	hsa-miR-185-5p			1.47705	6463.78	seq
hsa-miR-423-5p	hsa-miR-423-5p			1.47506	10447.1	seq
hsa-miR-96-5p	hsa-miR-96-5p			1.47095	39.5547	seq
hsa-miR-24-3p	hsa-miR-24-3p			1.43546	46428.4	seq
hsa-miR-619-5p	hsa-miR-619-5p			1.43453	82.0492	seq
hsa-miR-3176	hsa-miR-3176			1.42954	20.8464	seq
hsa-miR-191-3p	hsa-miR-191-3p			1.40905	97.5503	seq
hsa-miR-7706	hsa-miR-7706			1.40646	50.3787	seq
hsa-miR-4435	hsa-miR-4435			1.38129	7.34968	seq
hsa-miR-4745-5p	hsa-miR-4745-5p			1.38129	7.34968	seq
hsa-miR-6850-5p	hsa-miR-6850-5p			1.38129	7.34968	seq
hsa-miR-3928-3p	hsa-miR-3928-3p			1.38041	95.4123	seq
hsa-miR-4802-3p	hsa-miR-4802-3p			1.36953	11.4922	seq
hsa-miR-20b-3p	hsa-miR-20b-3p			1.36468	44.6326	seq
hsa-miR-589-3p	hsa-miR-589-3p			1.36455	36.3475	seq
hsa-miR-20b-5p	hsa-miR-20b-5p			1.34287	5623.58	seq
hsa-miR-548j-5p	hsa-miR-548j-5p			1.31039	164.032	seq
hsa-miR-135b-3p	hsa-miR-135b-3p			1.29053	4.74389	seq
hsa-miR-152-5p	hsa-miR-152-5p			1.29053	4.74389	seq
hsa-miR-550a-3p	hsa-miR-550a-3p			1.28362	24.3876	seq
hsa-miR-320b	hsa-miR-320b			1.28079	1340.58	seq
hsa-miR-183-3p	hsa-miR-183-3p			1.27995	14.5657	seq
hsa-miR-219a-1-3p	hsa-miR-219a-1-3p			1.27995	14.5657	seq
hsa-miR-4537	hsa-miR-4537			1.27995	14.5657	seq
hsa-miR-22-3p	hsa-miR-22-3p			1.27666	2018.89	seq
hsa-miR-7641	hsa-miR-7641			1.25876	129.221	seq
hsa-miR-503-5p	hsa-miR-503-5p			1.2549	10.4232	seq
hsa-miR-6891-5p	hsa-miR-6891-5p			1.2549	10.4232	seq
hsa-miR-19b-3p	hsa-miR-19b-3p			1.23552	5968.88	seq
hsa-miR-1273d	hsa-miR-1273d			1.22177	17.6392	seq
hsa-miR-4326	hsa-miR-4326			1.22177	17.6392	seq
hsa-miR-19a-3p	hsa-miR-19a-3p			1.21827	2545.93	seq
hsa-miR-548ap-5p	hsa-miR-548ap-5p			1.21723	91.9379	seq
hsa-miR-3911	hsa-miR-3911			1.21044	6.28064	seq
hsa-miR-4424	hsa-miR-4424			-1.2062	84.9223	seq
hsa-miR-500b-5p	hsa-miR-500b-5p			-1.2062	84.9223	seq
hsa-miR-1255a	hsa-miR-1255a			-1.21575	219.154	seq
hsa-miR-30a-3p	hsa-miR-30a-3p			-1.22061	211.404	seq
hsa-miR-4458	hsa-miR-4458			-1.22662	77.6394	seq
hsa-miR-378a-5p	hsa-miR-378a-5p			-1.2322	65.0781	seq
hsa-miR-486-3p	hsa-miR-486-3p			-1.24291	469.979	seq
hsa-miR-598-3p	hsa-miR-598-3p			-1.25152	3523.3	seq
hsa-miR-548ak	hsa-miR-548ak			-1.25863	51.0469	seq
hsa-miR-378b	hsa-miR-378b			-1.2607	42.3609	seq
hsa-miR-486-5p	hsa-miR-486-5p			-1.26771	2800.9	seq
hsa-miR-378j	hsa-miR-378j			-1.29417	11.9599	seq
hsa-miR-3199	hsa-miR-3199			-1.30679	30.2673	seq
hsa-miR-151a-5p	hsa-miR-151a-5p			-1.3182	7835.97	seq
hsa-miR-4661-5p	hsa-miR-4661-5p			-1.33953	12.4276	seq
hsa-miR-221-5p	hsa-miR-221-5p			-1.3447	4055.29	seq
hsa-miR-579-3p	hsa-miR-579-3p			-1.34959	17.2384	seq
hsa-miR-1260b	hsa-miR-1260b			-1.35943	2037.53	seq
hsa-miR-125b	hsa-miR-125b-5p			-1.3821	22.5168	seq,qPCR
hsa-miR-429	hsa-miR-429			-1.39452	66.2808	seq
hsa-miR-126-3p	hsa-miR-126-3p			-1.39777	294.255	seq
hsa-miR-141-3p	hsa-miR-141-3p			-1.39778	2831.37	seq
hsa-miR-328-3p	hsa-miR-328-3p			-1.41003	20.5791	seq
hsa-miR-548ap-3p	hsa-miR-548ap-3p			-1.41336	18.1738	seq
hsa-miR-199a-3p	hsa-miR-199a-3p			-1.42381	463.297	seq
hsa-miR-199b-3p	hsa-miR-199b-3p			-1.42381	463.297	seq
hsa-miR-499a-5p	hsa-miR-499a-5p			-1.42455	13.3631	seq
hsa-miR-1260a	hsa-miR-1260a			-1.44091	1901.83	seq
hsa-miR-3202	hsa-miR-3202			-1.45033	8.55236	seq
hsa-miR-4507	hsa-miR-4507			-1.46432	13.8308	seq
hsa-miR-200a-5p	hsa-miR-200a-5p			-1.47948	6.14701	seq
hsa-miR-708-3p	hsa-miR-708-3p			-1.48473	107.439	seq
hsa-miR-181a-5p	hsa-miR-181a-5p			-1.49376	84446.8	seq
hsa-miR-4464	hsa-miR-4464			-1.51515	542.54	seq
hsa-miR-1179	hsa-miR-1179			-1.53219	90.067	seq
hsa-miR-6501-5p	hsa-miR-6501-5p			-1.55716	20.5123	seq
hsa-miR-92b-5p	hsa-miR-92b-5p			-1.57542	15.2339	seq
hsa-miR-335-3p	hsa-miR-335-3p			-1.5823	93.8087	seq
hsa-miR-659-5p	hsa-miR-659-5p			-1.58444	138.842	seq
hsa-miR-3653-5p	hsa-miR-3653-5p			-1.609	21.4477	seq
hsa-miR-708-5p	hsa-miR-708-5p			-1.61357	928.866	seq
hsa-miR-28-3p	hsa-miR-28-3p			-1.61358	9677	seq
hsa-miR-1261	hsa-miR-1261			-1.62401	7.08242	seq
hsa-miR-3150a-3p	hsa-miR-3150a-3p			-1.62401	7.08242	seq
hsa-miR-4645-5p	hsa-miR-4645-5p			-1.62401	7.08242	seq
hsa-miR-101-5p	hsa-miR-101-5p			-1.67435	353461	seq
hsa-miR-95-5p	hsa-miR-95-5p			-1.67479	16.637	seq
hsa-miR-3681-5p	hsa-miR-3681-5p			-1.68169	22.8508	seq
hsa-miR-194-3p	hsa-miR-194-3p			-1.70469	23.3185	seq
hsa-miR-3136-5p	hsa-miR-3136-5p			-1.7057	17.1047	seq
hsa-miR-150-3p	hsa-miR-150-3p			-1.73702	536.393	seq
hsa-miR-200b-3p	hsa-miR-200b-3p			-1.73928	441.783	seq
hsa-miR-181b-2-3p	hsa-miR-181b-2-3p			-1.75017	8.01784	seq
hsa-miR-4724-5p	hsa-miR-4724-5p			-1.76457	18.0401	seq
hsa-miR-26b-3p	hsa-miR-26b-3p			-1.76523	324.589	seq
hsa-miR-181a-2-3p	hsa-miR-181a-2-3p			-1.77957	467.24	seq
hsa-miR-100-5p	hsa-miR-100-5p			-1.80174	180.268	seq
hsa-miR-3917	hsa-miR-3917			-1.81986	18.9755	seq
hsa-miR-6837-5p	hsa-miR-6837-5p			-1.84743	5.61249	seq
hsa-miR-144-5p	hsa-miR-144-5p			-1.85485	238.263	seq
hsa-miR-200a-3p	hsa-miR-200a-3p			-1.87837	563.654	seq
hsa-miR-199b-5p	hsa-miR-199b-5p			-1.87869	12.7617	seq
hsa-miR-5000-3p	hsa-miR-5000-3p			-1.96139	9.88867	seq
hsa-miR-338-5p	hsa-miR-338-5p			-2.05108	10.8241	seq
hsa-miR-27a-5p	hsa-miR-27a-5p			-2.09574	3241.21	seq
hsa-miR-3194-3p	hsa-miR-3194-3p			-2.11195	7.48332	seq
hsa-miR-6506-5p	hsa-miR-6506-5p			-2.11195	7.48332	seq
hsa-miR-6513-3p	hsa-miR-6513-3p			-2.11257	16.0357	seq
hsa-miR-141-5p	hsa-miR-141-5p			-2.13164	25.5235	seq
hsa-miR-200b-5p	hsa-miR-200b-5p			-2.13164	25.5235	seq
hsa-miR-5100	hsa-miR-5100			-2.23143	38.2852	seq
hsa-miR-451a	hsa-miR-451a			-2.25998	499.779	seq
hsa-miR-4443	hsa-miR-4443			-2.31814	19.7773	seq
hsa-miR-6774-3p	hsa-miR-6774-3p			-2.39749	10.2896	seq
hsa-miR-125a-5p	hsa-miR-125a-5p			-2.56069	132.562	seq
