# Supplementary material for: Uncovering MicroRNA Regulatory Hubs that Modulate Plasma Cell Differentiation
Source: Sci Rep. 2015 Dec 11;5:17957. doi: 10.1038/srep17957 (PMC4675970; doi:10.1038/srep17957)
Supplement: Supplementary Table S3 [file srep17957-s4.xls]

## Sheet: UpDown-regulated genes
Table S3. Up- and down-regulated genes identified by cDNA array.
		Up-regulated				Down-regulated
Symbol	D3	D5 CD38-	D5 CD38+		D3	D5 CD38-	D5 CD38+
ABCC5	v	v	v						"v" : detected as up or down-regulated
ABHD6	v	v	v						" ": no significantly over/under-expression
ACOT13	v	v	v
ACOX3	v	v	v
ACYP1	v	v	v
AGFG2	v	v	v
AGPAT3	v	v	v
AICDA	v	v	v
AIFM2	v	v	v
AK4	v	v	v
AKR1A1	v	v	v
AKR7A2	v	v	v
ALDH18A1	v	v	v
ALDH1L2	v	v	v
ALDH6A1	v	v	v
ALDH7A1	v	v	v
ALDOA	v	v	v
ALDOC	v	v	v
ALG10	v	v	v
AMOTL1	v	v	v
ANAPC16	v	v	v
ANLN	v	v	v
ANXA3	v	v	v
ANXA5	v	v	v
ANXA6	v	v	v
AP1S1	v	v	v
AP2B1	v	v	v
APCDD1	v	v	v
APOBEC3B	v	v	v
APOLD1	v	v	v
ARHGAP18	v	v	v
ARHGAP31	v	v	v
ARHGAP42	v	v	v
ARHGEF39	v	v	v
ARHGEF6	v	v	v
ARV1	v	v	v
ASPM	v	v	v
ATG10	v	v	v
ATOX1	v	v	v
ATRN	v	v	v
AURKA	v	v	v
AURKB	v	v	v
B3GALNT2	v	v	v
BARD1	v	v	v
BCAT1	v	v	v
BCKDHB	v	v	v
BIK	v	v	v
BIRC5	v	v	v
BLNK	v	v	v
BPNT1	v	v	v
BRCA1	v	v	v
BRI3BP	v	v	v
BTN3A2	v	v	v
BUB1	v	v	v
BUB1B	v	v	v
C11orf75	v	v	v
C12orf4	v	v	v
C12orf55	v	v	v
C12orf77	v	v	v
C16orf53	v	v	v
C17orf62	v	v	v
C18orf54	v	v	v
C1GALT1C1	v	v	v
C1orf112	v	v	v
C1orf85	v	v	v
C20orf196	v	v	v
C20orf94	v	v	v
C21orf58	v	v	v
C2orf43	v	v	v
C5orf54	v	v	v
C5orf63	v	v	v
C6orf52	v	v	v
CALML4	v	v	v
CAMK1	v	v	v
CAMKMT	v	v	v
CAMSAP2	v	v	v
CARD8	v	v	v
CASP1	v	v	v
CASP6	v	v	v
CBR1	v	v	v
CBR4	v	v	v
CBX2	v	v	v
CCDC111	v	v	v
CCDC125	v	v	v
CCDC15	v	v	v
CCDC18	v	v	v
CCDC88A	v	v	v
CCL4	v	v	v
CCNA2	v	v	v
CCNB1	v	v	v
CCNB2	v	v	v
CCND2	v	v	v
CCNE2	v	v	v
CCNF	v	v	v
CD180	v	v	v
CD3EAP	v	v	v
CD96	v	v	v
CDC20	v	v	v
CDC25A	v	v	v
CDC25C	v	v	v
CDC45	v	v	v
CDC6	v	v	v
CDCA2	v	v	v
CDCA3	v	v	v
CDCA5	v	v	v
CDCA8	v	v	v
CDK1	v	v	v
CDK2AP2	v	v	v
CDK5	v	v	v
CDKN3	v	v	v
CDT1	v	v	v
CENPA	v	v	v
CENPE	v	v	v
CENPF	v	v	v
CENPI	v	v	v
CENPJ	v	v	v
CENPK	v	v	v
CENPN	v	v	v
CENPW	v	v	v
CEP128	v	v	v
CEP41	v	v	v
CEP44	v	v	v
CEP55	v	v	v
CEP57L1	v	v	v
CHAC2	v	v	v
CKAP2L	v	v	v
CKLF	v	v	v
CKS1B	v	v	v
CLCC1	v	v	v
CLDN23	v	v	v
CLGN	v	v	v
CLIC5	v	v	v
CLLU1	v	v	v
CLSPN	v	v	v
CMAHP	v	v	v
CNPY2	v	v	v
COMMD4	v	v	v
CPOX	v	v	v
CRIPT	v	v	v
CTNNA1	v	v	v
CTNS	v	v	v
CTSH	v	v	v
CWC27	v	v	v
CXCL13	v	v	v
CYHR1	v	v	v
CYP1B1	v	v	v
CYSLTR1	v	v	v
DBF4B	v	v	v
DCAF12	v	v	v
DCBLD2	v	v	v
DEPDC1	v	v	v
DEPDC1B	v	v	v
DERA	v	v	v
DHCR24	v	v	v
DHDDS	v	v	v
DHFR	v	v	v
DHRS9	v	v	v
DIAPH3	v	v	v
DIXDC1	v	v	v
DLGAP5	v	v	v
DNASE1	v	v	v
DOK3	v	v	v
DONSON	v	v	v
DPAGT1	v	v	v
DPCD	v	v	v
DPYSL2	v	v	v
DSCC1	v	v	v
DTL	v	v	v
DTYMK	v	v	v
DYNLL1	v	v	v
DYRK3	v	v	v
E2F2	v	v	v
E2F7	v	v	v
E2F8	v	v	v
EAF2	v	v	v
ECHS1	v	v	v
EHD3	v	v	v
EIF2C3	v	v	v
ELOVL6	v	v	v
ELP4	v	v	v
ENOSF1	v	v	v
ENPP2	v	v	v
ENTPD1	v	v	v
EPRS	v	v	v
ERI2	v	v	v
ERO1L	v	v	v
ESCO2	v	v	v
ESPL1	v	v	v
EXO1	v	v	v
FADS2	v	v	v
FAH	v	v	v
FAM111A	v	v	v
FAM161A	v	v	v
FAM173B	v	v	v
FAM178A	v	v	v
FAM19A5	v	v	v
FAM64A	v	v	v
FANCA	v	v	v
FANCB	v	v	v
FANCI	v	v	v
FASTKD1	v	v	v
FBN1	v	v	v
FBXO43	v	v	v
FCGR2B	v	v	v
FCRLA	v	v	v
FCRLB	v	v	v
FERMT3	v	v	v
FES	v	v	v
FGD2	v	v	v
FKBP15	v	v	v
FKTN	v	v	v
FLT1	v	v	v
FOXM1	v	v	v
FZD2	v	v	v
GAPDH	v	v	v
GAS2L3	v	v	v
GAS6	v	v	v
GBAP1	v	v	v
GGH	v	v	v
GID4	v	v	v
GINS1	v	v	v
GK	v	v	v
GLDC	v	v	v
GLRX	v	v	v
GLS	v	v	v
GM2A	v	v	v
GNGT2	v	v	v
GOLPH3L	v	v	v
GPR180	v	v	v
GPR19	v	v	v
GPR82	v	v	v
GPSM2	v	v	v
GPT2	v	v	v
GSTM4	v	v	v
GSTP1	v	v	v
GTSE1	v	v	v
GTSF1L	v	v	v
GUCY1B3	v	v	v
GVINP1	v	v	v
GZMB	v	v	v
HCFC1R1	v	v	v
HDDC2	v	v	v
HDHD2	v	v	v
HELLS	v	v	v
HEMK1	v	v	v
HIBCH	v	v	v
HINT2	v	v	v
HIST1H2AC	v	v	v
HIST1H2AG	v	v	v
HIST1H2BH	v	v	v
HIST1H3C	v	v	v
HIST1H3H	v	v	v
HJURP	v	v	v
HLTF	v	v	v
HMGB2	v	v	v
HMMR	v	v	v
HN1	v	v	v
HOTAIRM1	v	v	v
HOXB7	v	v	v
HPGD	v	v	v
HRSP12	v	v	v
HS2ST1	v	v	v
HSDL2	v	v	v
HTATSF1P2	v	v	v
ICMT	v	v	v
IDH1	v	v	v
IFI16	v	v	v
IFI30	v	v	v
IFI35	v	v	v
IFNAR1	v	v	v
IGHG1	v	v	v
INCENP	v	v	v
INPP5B	v	v	v
INTS7	v	v	v
ITGB3	v	v	v
JMJD4	v	v	v
JRK	v	v	v
KHDC1	v	v	v
KHK	v	v	v
KHSRP	v	v	v
KIAA0101	v	v	v
KIAA0146	v	v	v
KIAA1009	v	v	v
KIAA1524	v	v	v
KIAA1609	v	v	v
KIAA1841	v	v	v
KIF11	v	v	v
KIF14	v	v	v
KIF15	v	v	v
KIF18B	v	v	v
KIF20A	v	v	v
KIF23	v	v	v
KIF24	v	v	v
KIF2C	v	v	v
KIF4A	v	v	v
KIF5A	v	v	v
KIFC1	v	v	v
KLHDC1	v	v	v
KLHDC9	v	v	v
KLHL22	v	v	v
LACTB2	v	v	v
LARS	v	v	v
LDHA	v	v	v
LDLR	v	v	v
LEPREL4	v	v	v
LILRB1	v	v	v
LIMA1	v	v	v
LINC00152	v	v	v
LINC00263	v	v	v
LINC00467	v	v	v
LMO2	v	v	v
LOC100132741	v	v	v
LOC100272217	v	v	v
LOC100288637	v	v	v
LOC100505501	v	v	v
LOC100505783	v	v	v
LOC100506014	v	v	v
LOC100506098	v	v	v
LOC100506100	v	v	v
LOC100506459	v	v	v
LOC100506730	v	v	v
LOC100507312	v	v	v
LOC100996419	v	v	v
LOC100996511	v	v	v
LOC100996592	v	v	v
LOC100996870	v	v	v
LOC283861	v	v	v
LOC285286	v	v	v
LOC339803	v	v	v
LOC389831	v	v	v
LOC728175	v	v	v
LOC728705	v	v	v
LOC730101	v	v	v
LOC81691	v	v	v
LPAR5	v	v	v
LPXN	v	v	v
LRCH3	v	v	v
LRP6	v	v	v
LRP8	v	v	v
LRRC1	v	v	v
LRTOMT	v	v	v
LXN	v	v	v
LY96	v	v	v
LYRM7	v	v	v
MAD2L1	v	v	v
MALSU1	v	v	v
MAP2K6	v	v	v
MAP7	v	v	v
MAPK11	v	v	v
MAST4	v	v	v
MAT2A	v	v	v
MCM10	v	v	v
MCM3	v	v	v
MCM4	v	v	v
MELK	v	v	v
METTL13	v	v	v
METTL15	v	v	v
MEX3D	v	v	v
MFAP5	v	v	v
MFI2	v	v	v
MGAT3	v	v	v
MIF	v	v	v
MINPP1	v	v	v
MIR210HG	v	v	v
MKI67	v	v	v
MLF1IP	v	v	v
MMAB	v	v	v
MND1	v	v	v
MNF1	v	v	v
MOSPD2	v	v	v
MPND	v	v	v
MPZL1	v	v	v
MRPL35	v	v	v
MRPL52	v	v	v
MRPS11	v	v	v
MS4A4A	v	v	v
MSRB1	v	v	v
MSRB2	v	v	v
MYB	v	v	v
MYBL2	v	v	v
MYH10	v	v	v
MYL6B	v	v	v
MYL9	v	v	v
N6AMT2	v	v	v
NABP1	v	v	v
NADK	v	v	v
NAGA	v	v	v
NAGS	v	v	v
NAPEPLD	v	v	v
NCAPD2	v	v	v
NCAPG	v	v	v
NCAPH	v	v	v
NDC80	v	v	v
NDFIP2	v	v	v
NDUFA11	v	v	v
NDUFAF3	v	v	v
NDUFC1	v	v	v
NEK2	v	v	v
NFE2L3	v	v	v
NHLRC3	v	v	v
NME1	v	v	v
NMRK1	v	v	v
NOL3	v	v	v
NPL	v	v	v
NPR2	v	v	v
NQO2	v	v	v
NREP	v	v	v
NT5DC1	v	v	v
NT5DC2	v	v	v
NUDCD1	v	v	v
NUDT14	v	v	v
NUDT22	v	v	v
NUDT5	v	v	v
NUDT6	v	v	v
NUF2	v	v	v
NUP43	v	v	v
NUSAP1	v	v	v
OAS1	v	v	v
OAS2	v	v	v
OAZ1	v	v	v
ODF2	v	v	v
OIP5	v	v	v
ORC2	v	v	v
ORC6	v	v	v
OTUD7B	v	v	v
OXR1	v	v	v
P4HA2	v	v	v
PAICS	v	v	v
PALLD	v	v	v
PAM	v	v	v
PARS2	v	v	v
PBK	v	v	v
PCBD2	v	v	v
PCCA	v	v	v
PCCB	v	v	v
PCNA	v	v	v
PCYT2	v	v	v
PDAP1	v	v	v
PDE6B	v	v	v
PDIA4	v	v	v
PDLIM5	v	v	v
PDLIM7	v	v	v
PEX11A	v	v	v
PEX6	v	v	v
PFKFB4	v	v	v
PHTF1	v	v	v
PIF1	v	v	v
PIGF	v	v	v
PIGM	v	v	v
PIGN	v	v	v
PIN4	v	v	v
PLA2G12A	v	v	v
PLCE1	v	v	v
PLEKHA8P1	v	v	v
PLK4	v	v	v
PLS1	v	v	v
PLSCR1	v	v	v
PML	v	v	v
PNPO	v	v	v
POC1A	v	v	v
POLE2	v	v	v
POLQ	v	v	v
POP5	v	v	v
PPCDC	v	v	v
PPFIBP1	v	v	v
PPP1R10	v	v	v
PPP2R1B	v	v	v
PRDX1	v	v	v
PRDX2	v	v	v
PREPL	v	v	v
PRR11	v	v	v
PSAT1	v	v	v
PSPH	v	v	v
PSRC1	v	v	v
PTGR1	v	v	v
PTPN18	v	v	v
PTPN9	v	v	v
PTTG1	v	v	v
PUS7	v	v	v
PXMP2	v	v	v
PYCRL	v	v	v
RAB23	v	v	v
RAC2	v	v	v
RACGAP1	v	v	v
RAD50	v	v	v
RAD51	v	v	v
RAD51AP1	v	v	v
RAD52	v	v	v
RAD54B	v	v	v
RAD54L	v	v	v
RASGRF1	v	v	v
RECQL4	v	v	v
RER1	v	v	v
RFESD	v	v	v
RIMS3	v	v	v
RMI2	v	v	v
RNASEH2A	v	v	v
RNASEH2C	v	v	v
RNASEL	v	v	v
RNF170	v	v	v
RPE	v	v	v
RPRD1A	v	v	v
RPS27L	v	v	v
RPUSD3	v	v	v
RRM2	v	v	v
RTEL1	v	v	v
RTKN2	v	v	v
SAC3D1	v	v	v
SAMD9L	v	v	v
SCD	v	v	v
SELL	v	v	v
SETDB2	v	v	v
SGK1	v	v	v
SGOL2	v	v	v
SHCBP1	v	v	v
SIRT4	v	v	v
SKA2	v	v	v
SKA3	v	v	v
SKAP2	v	v	v
SLAMF6	v	v	v
SLAMF7	v	v	v
SLC16A14	v	v	v
SLC19A1	v	v	v
SLC25A11	v	v	v
SLC25A40	v	v	v
SLC31A1	v	v	v
SLC35G1	v	v	v
SLC38A9	v	v	v
SLC39A14	v	v	v
SLC39A4	v	v	v
SLC39A9	v	v	v
SLC44A1	v	v	v
SMARCAL1	v	v	v
SMC2	v	v	v
SMTN	v	v	v
SORBS2	v	v	v
SOX30	v	v	v
SPAG5	v	v	v
SPARC	v	v	v
SPC24	v	v	v
SPC25	v	v	v
SPRED1	v	v	v
SRBD1	v	v	v
SS18L1	v	v	v
SSX2IP	v	v	v
STAT1	v	v	v
STAU2	v	v	v
STMN1	v	v	v
STYXL1	v	v	v
SYK	v	v	v
TALDO1	v	v	v
TBC1D24	v	v	v
TBC1D8B	v	v	v
TBCK	v	v	v
TCAIM	v	v	v
TCF19	v	v	v
TFB1M	v	v	v
THNSL1	v	v	v
THOC2	v	v	v
THYN1	v	v	v
TICRR	v	v	v
TK1	v	v	v
TMA16	v	v	v
TMCO6	v	v	v
TMEFF1	v	v	v
TMEM104	v	v	v
TMEM106C	v	v	v
TMEM107	v	v	v
TMEM161A	v	v	v
TMEM161B-AS1	v	v	v
TMEM163	v	v	v
TMEM194A	v	v	v
TMEM218	v	v	v
TMLHE	v	v	v
TMTC2	v	v	v
TNFSF10	v	v	v
TONSL	v	v	v
TOP2A	v	v	v
TPGS2	v	v	v
TPI1	v	v	v
TPMT	v	v	v
TPX2	v	v	v
TRIM5	v	v	v
TRIM69	v	v	v
TRIP13	v	v	v
TRMT1L	v	v	v
TRMT2A	v	v	v
TROAP	v	v	v
TSHZ2	v	v	v
TTK	v	v	v
TXN	v	v	v
TYMS	v	v	v
UBE2C	v	v	v
UBE2T	v	v	v
UBFD1	v	v	v
UGDH	v	v	v
UHRF1	v	v	v
UNC13D	v	v	v
VANGL1	v	v	v
VDAC3	v	v	v
VEGFA	v	v	v
VMP1	v	v	v
VPS41	v	v	v
VPS45	v	v	v
VSIG10	v	v	v
VWA5A	v	v	v
WBP2NL	v	v	v
WBP5	v	v	v
WDR67	v	v	v
WDR76	v	v	v
WHSC1	v	v	v
XRCC4	v	v	v
ZBED2	v	v	v
ZC3HAV1L	v	v	v
ZDHHC16	v	v	v
ZFP41	v	v	v
ZKSCAN3	v	v	v
ZNF114	v	v	v
ZNF248	v	v	v
ZNF382	v	v	v
ZNF404	v	v	v
ZNF572	v	v	v
ZNF594	v	v	v
ZNF609	v	v	v
ZNF691	v	v	v
ZNF765	v	v	v
ZNRF1	v	v	v
ZWINT	v	v	v
ABAT	v	v
ABHD2	v	v
ABRACL	v	v
ACOT7	v	v
ACP6	v	v
ACSL5	v	v
ACTA2	v	v
ACTG1	v	v
ACTL6A	v	v
ADAMDEC1	v	v
ADSL	v	v
AGXT	v	v
AHRR	v	v
AIF1	v	v
AK2	v	v
ALAD	v	v
ALOX5AP	v	v
ANXA2	v	v
ANXA4	v	v
APOC1	v	v
ARF3	v	v
ARHGAP19	v	v
ARHGAP22	v	v
ARL10	v	v
ARL11	v	v
ARL17A	v	v
ARMC10	v	v
ARMC9	v	v
ARMCX2	v	v
ARNT	v	v
ARNTL2	v	v
ARPC1B	v	v
ARPC4	v	v
ARPC5	v	v
ASB13	v	v
ASF1B	v	v
ATP11C	v	v
ATP1A1OS	v	v
ATPAF1	v	v
ATXN10	v	v
B3GALNT1	v	v
B3GNTL1	v	v
BATF	v	v
BCAT2	v	v
BFSP2	v	v
BICD2	v	v
BID	v	v
BLVRB	v	v
BMP2K	v	v
BOLA3	v	v
BRIP1	v	v
BZW2	v	v
C11orf31	v	v
C14orf126	v	v
C16orf88	v	v
C17orf99	v	v
C1orf21	v	v
C2orf56	v	v
C4orf27	v	v
C4orf34	v	v
C5orf34	v	v
C6orf108	v	v
C9orf123	v	v
C9orf64	v	v
CAMSAP1	v	v
CAP1	v	v
CARD6	v	v
CASP2	v	v
CASQ1	v	v
CAT	v	v
CCDC34	v	v
CCL22	v	v
CD1C	v	v
CD24	v	v
CD274	v	v
CDC7	v	v
CDCA7	v	v
CDKL1	v	v
CEACAM1	v	v
CENPO	v	v
CEP250	v	v
CETP	v	v
CHEK1	v	v
CHI3L2	v	v
CHL1	v	v
CLNS1A	v	v
CNTLN	v	v
CORO1A	v	v
COX15	v	v
CPNE2	v	v
CR2	v	v
CRNDE	v	v
DARS2	v	v
DCAF7	v	v
DECR1	v	v
DENND2D	v	v
DGKG	v	v
DHFRL1	v	v
DHPS	v	v
DHRSX	v	v
DMC1	v	v
DNAJB6	v	v
DPP3	v	v
DTX3L	v	v
DUT	v	v
EBI3	v	v
EBP	v	v
ELAVL1	v	v
ELP3	v	v
EMR2	v	v
ENG	v	v
EPS8L2	v	v
ERCC6L	v	v
ERCC8	v	v
ESR2	v	v
ESYT1	v	v
ETFA	v	v
EXOSC3	v	v
FABP5	v	v
FADS1	v	v
FAM129B	v	v
FAM207A	v	v
FAM213A	v	v
FAM216A	v	v
FANK1	v	v
FBXO22	v	v
FBXO31	v	v
FDPS	v	v
FGFR1OP	v	v
FH	v	v
FHOD1	v	v
FIG4	v	v
FKBP1A	v	v
FKBP9	v	v
FLJ10661	v	v
FSD1L	v	v
FUT7	v	v
G3BP1	v	v
GART	v	v
GAS8	v	v
GATM	v	v
GBGT1	v	v
GBP1	v	v
GCAT	v	v
GCSAM	v	v
GGCT	v	v
GINS2	v	v
GINS4	v	v
GPER	v	v
GPX1	v	v
GSTZ1	v	v
GTF2H1	v	v
GTPBP10	v	v
HAUS1	v	v
HDAC1	v	v
HDAC8	v	v
HDDC3	v	v
HDHD1	v	v
HES2	v	v
HHLA3	v	v
HIBADH	v	v
HIST1H2AJ	v	v
HIST1H4C	v	v
HK2	v	v
HMGCR	v	v
HOPX	v	v
HPSE	v	v
HSD17B6	v	v
HTATIP2	v	v
HTR3A	v	v
IL2RA	v	v
IMPDH2	v	v
INTS3	v	v
IQCH	v	v
ITGB1BP1	v	v
ITGB2	v	v
ITGB3BP	v	v
JAKMIP2	v	v
JAM2	v	v
KCNS3	v	v
KCTD12	v	v
KIAA0319L	v	v
KIAA0895L	v	v
KIAA1704	v	v
KIF26A	v	v
KLHL23	v	v
LAPTM4B	v	v
LCP1	v	v
LGALS3	v	v
LIPA	v	v
LMNB1	v	v
LOC100009676	v	v
LOC100288432	v	v
LOC100505549	v	v
LOC100505702	v	v
LOC100506733	v	v
LOC100507054	v	v
LOC100507254	v	v
LOC150622	v	v
LOC284926	v	v
LOC642533	v	v
LRRC34	v	v
LYAR	v	v
M6PR	v	v
MAPKAP1	v	v
MARCKSL1	v	v
MBOAT2	v	v
MBOAT7	v	v
MCM3AP-AS1	v	v
MCM6	v	v
MED18	v	v
MEF2C	v	v
MGC21881	v	v
MGC57346	v	v
MGST3	v	v
MKL1	v	v
MPG	v	v
MPI	v	v
MPV17	v	v
MRPS14	v	v
MRPS33	v	v
MSH2	v	v
MTHFD1	v	v
MTHFD2	v	v
MUM1	v	v
MYCBP	v	v
MYO1B	v	v
NAPRT1	v	v
NAPSB	v	v
NDN	v	v
NDUFB5	v	v
NEDD4L	v	v
NEDD8	v	v
NLN	v	v
NQO1	v	v
NR2F6	v	v
NSMCE1	v	v
NT5M	v	v
NTN4	v	v
NUDT7	v	v
OAS3	v	v
OGDH	v	v
OSGEPL1	v	v
OSTF1	v	v
PANK1	v	v
PARP1	v	v
PARP9	v	v
PCBD1	v	v
PDCD6	v	v
PDE4DIP	v	v
PDE6D	v	v
PDGFA	v	v
PDZD11	v	v
PEX13	v	v
PFKFB3	v	v
PFKM	v	v
PHB	v	v
PHF19	v	v
PKM	v	v
PLAUR	v	v
PLGRKT	v	v
PLSCR3	v	v
PLXNB2	v	v
PNP	v	v
PNPLA3	v	v
POLA1	v	v
POLR1E	v	v
POLR3K	v	v
POP1	v	v
PPFIA3	v	v
PPT1	v	v
PRDX3	v	v
PRIM1	v	v
PRKAR1B	v	v
PRMT2	v	v
PRMT7	v	v
PROSC	v	v
PRPS2	v	v
PRPSAP1	v	v
PSMB9	v	v
PTPDC1	v	v
PUS10	v	v
PXDN	v	v
RAB13	v	v
RAB15	v	v
RAB33A	v	v
RACGAP1P	v	v
RAD51C	v	v
RBL1	v	v
REEP6	v	v
RFX2	v	v
RGL1	v	v
RGS10	v	v
RHBDL3	v	v
RLN2	v	v
RMND1	v	v
ROBO3	v	v
RPA1	v	v
RUVBL1	v	v
RWDD2B	v	v
SAMD14	v	v
SCCPDH	v	v
SCD5	v	v
SCLT1	v	v
SCN7A	v	v
SDCCAG8	v	v
SENP8	v	v
SETD9	v	v
SHQ1	v	v
SIRT5	v	v
SKA1	v	v
SLAMF1	v	v
SLC25A19	v	v
SLC25A20	v	v
SLC25A43	v	v
SLC26A7	v	v
SLC2A13	v	v
SLC43A3	v	v
SMAD2	v	v
SMC1A	v	v
SNCA	v	v
SNRNP25	v	v
SPA17	v	v
SPATA6	v	v
SPINT1	v	v
SRD5A1	v	v
SRR	v	v
STK3	v	v
STX7	v	v
TAF1B	v	v
TBC1D19	v	v
TBCE	v	v
TBL1X	v	v
TCHP	v	v
TCL1A	v	v
TCL6	v	v
TDRKH	v	v
TFDP1	v	v
TGFB1I1	v	v
THEM6	v	v
TM6SF1	v	v
TM7SF3	v	v
TMEM14A	v	v
TMEM182	v	v
TMEM97	v	v
TMSB15A	v	v
TNFAIP8L2	v	v
TOMM5	v	v
TOR1AIP2	v	v
TOX	v	v
TRIM6	v	v
TRIOBP	v	v
TRIQK	v	v
TRO	v	v
TSPAN4	v	v
TTC26	v	v
TTC39A	v	v
TTLL4	v	v
TUBB	v	v
UBAC2-AS1	v	v
UNG	v	v
VKORC1L1	v	v
VPS35	v	v
VRK2	v	v
WBP1L	v	v
WDHD1	v	v
WDR1	v	v
WDR12	v	v
WDR3	v	v
WDR54	v	v
WDR59	v	v
WDR61	v	v
WDR62	v	v
WDR77	v	v
WLS	v	v
ZC3H12C	v	v
ZMYM6	v	v
ZNF132	v	v
ZNF200	v	v
ZNF252P	v	v
ZNF471	v	v
ZNF582-AS1	v	v
ZNF77	v	v
ZNF781	v	v
ZNF789	v	v
ZNF823	v	v
ZNF826P	v	v
ZNF85	v	v
ZNF93	v	v
ABCA6	v		v
ACADM	v		v
AIM2	v		v
ALG8	v		v
AMOTL2	v		v
APOL1	v		v
ARPP21	v		v
ATP6AP1L	v		v
BET1	v		v
BHLHE41	v		v
BLM	v		v
C10orf25	v		v
C15orf23	v		v
C1orf53	v		v
C2orf74	v		v
CCDC150	v		v
CCDC163P	v		v
CCDC90A	v		v
CD226	v		v
CDH1	v		v
CDKN2C	v		v
CEACAM21	v		v
CEP85	v		v
CIT	v		v
CLHC1	v		v
CLIP4	v		v
CLPB	v		v
COMT	v		v
COX11	v		v
CPED1	v		v
CRYGS	v		v
CSTB	v		v
CTNNAL1	v		v
CYFIP1	v		v
DAAM1	v		v
DOK4	v		v
DYNC2LI1	v		v
ECT2	v		v
EPB41L4A	v		v
ETV7	v		v
EVI2A	v		v
FAM101B	v		v
FAM92A1	v		v
FBXL18	v		v
FBXO6	v		v
FBXW2	v		v
FCRL4	v		v
FLJ39051	v		v
FSCN3	v		v
G0S2	v		v
GALE	v		v
GALNT14	v		v
GAMT	v		v
GAS1	v		v
GIPC2	v		v
GJC1	v		v
GLCCI1	v		v
GMNN	v		v
GPAT2	v		v
GPR114	v		v
GSG2	v		v
GUSBP1	v		v
GZMH	v		v
H2AFX	v		v
HEATR5A	v		v
HERC4	v		v
HIRIP3	v		v
HIST1H2BD	v		v
HMGN5	v		v
HSD17B8	v		v
HSPA4L	v		v
IFT140	v		v
IFT80	v		v
IGIP	v		v
IL6R	v		v
INSR	v		v
IQCG	v		v
ISL2	v		v
KANSL1	v		v
KIAA0930	v		v
KLHL34	v		v
KNTC1	v		v
LAMP5	v		v
LARP1B	v		v
LOC100131067	v		v
LOC100505727	v		v
LOC100506776	v		v
MAST2	v		v
MGC70870	v		v
MID1	v		v
NBEAL1	v		v
NCAPG2	v		v
NDUFA2	v		v
NIPSNAP3B	v		v
NLGN4Y	v		v
NOS1	v		v
NUDT12	v		v
OVOS2	v		v
PARPBP	v		v
PCTP	v		v
PGPEP1	v		v
PHGDH	v		v
PHPT1	v		v
PIGK	v		v
PIR	v		v
PKD2	v		v
POLD3	v		v
POLR2L	v		v
PPHLN1	v		v
PRADC1	v		v
PRIM2	v		v
PSMA8	v		v
PUS7L	v		v
RB1	v		v
RNASE4	v		v
RPP25	v		v
RUNX2	v		v
SAMHD1	v		v
SCFD2	v		v
SCIN	v		v
SERPINI1	v		v
SFXN4	v		v
SFXN5	v		v
SHMT1	v		v
SIRPA	v		v
SLC12A8	v		v
SLC17A9	v		v
SLC35B3	v		v
SLC7A11	v		v
SLFN13	v		v
SMG9	v		v
SNTB2	v		v
SOX2	v		v
SPIN3	v		v
STIL	v		v
STRA13	v		v
SUV39H2	v		v
TCF4	v		v
TEX9	v		v
THAP2	v		v
TMEM230	v		v
TNFRSF17	v		v
TPRG1	v		v
TRAIP	v		v
TRIM27	v		v
TRIM36	v		v
TSHR	v		v
TST	v		v
UCHL1	v		v
UQCRQ	v		v
USO1	v		v
VDR	v		v
VWDE	v		v
XYLB	v		v
YIPF2	v		v
ZC2HC1A	v		v
ZDHHC11	v		v
ZMYND8	v		v
ZNF215	v		v
ZNF718	v		v
MPHOSPH6	v						v
SYNJ2	v						v
ZNF397	v						v
ABCA11P	v
ABCC12	v
ACAA2	v
ACAT2	v
ACOT11	v
ADAM22	v
ADD2	v
AGA	v
AGAP2	v
AGPS	v
AHCY	v
AIFM1	v
AKAP12	v
AKIP1	v
AKR1B1	v
ALDH5A1	v
ANAPC11	v
ANKLE1	v
AP3B2	v
APC	v
ARHGAP11A	v
ARHGEF12	v
ARL6	v
ARL6IP6	v
ASAH2B	v
ASTN2	v
ATIC	v
ATP4B	v
ATP5H	v
ATP6V1C1	v
AUNIP	v
B3GALT2	v
BATF3	v
BBS10	v
BBS7	v
BCCIP	v
BOLA3-AS1	v
BOP1	v
BRCC3	v
C11orf65	v
C11orf73	v
C11orf82	v
C14orf142	v
C14orf56	v
C16orf59	v
C17orf58	v
C1orf114	v
C2orf65	v
C3orf14	v
C3orf26	v
C4orf21	v
C5orf55	v
C6orf211	v
C8orf48	v
C9orf40	v
CACYBP	v
CADM2	v
CAMSAP3	v
CARHSP1	v
CASC2	v
CASC5	v
CASKIN2	v
CCBL1	v
CCDC132	v
CCDC171	v
CCDC99	v
CCT5	v
CCT6A	v
CCT7	v
CD36	v
CDK4	v
CENPM	v
CEP19	v
CEP89	v
CETN3	v
CHAF1A	v
CHAF1B	v
CHCHD3	v
CHEK2	v
CHM	v
CISD1	v
CMC1	v
COL15A1	v
COL27A1	v
COL8A2	v
COQ3	v
CRLS1	v
CRYZ	v
CSE1L	v
CSTF2	v
CYBRD1	v
DBN1	v
DCAF17	v
DCLRE1B	v
DCLRE1C	v
DDB2	v
DENND4C	v
DHCR7	v
DHRS4-AS1	v
DHX34	v
DHX8	v
DLX6	v
DMD	v
DMKN	v
DNASE2B	v
DNMT1	v
DOK6	v
E2F1	v
EBF2	v
EBNA1BP2	v
ECH1	v
ECHDC1	v
EEA1	v
EFCAB11	v
EHHADH	v
EIF1AY	v
EIF5B	v
ELP6	v
EMCN	v
ENPP5	v
EPDR1	v
ERI1	v
ETNK2	v
EXOSC1	v
EXOSC2	v
FABP3	v
FAM111B	v
FAM126A	v
FAM13C	v
FAM181B	v
FAM54A	v
FASTKD2	v
FBN2	v
FBXL13	v
FBXL4	v
FCHSD2	v
FEN1	v
FGL2	v
FIBP	v
FILIP1L	v
FKBP1B	v
FKBP3	v
FKBP8	v
FLJ33630	v
FNBP1L	v
FPGT	v
GAPT	v
GBE1	v
GCDH	v
GCLM	v
GDI2	v
GEMIN6	v
GIMAP2	v
GIN1	v
GINS3	v
GLE1	v
GNAI1	v
GNG11	v
GNPDA1	v
GPD2	v
GPR110	v
GPRIN3	v
GRIN2B	v
GRM8	v
GSS	v
GSTCD	v
GSTM3	v
GTPBP8	v
GTSF1	v
H2AFV	v
HADH	v
HAUS4	v
HECW2	v
HIST1H1A	v
HIST1H1B	v
HIST1H3I	v
HLCS	v
HN1L	v
HOXA1	v
HSPA8	v
HSPB11	v
IARS	v
IFT122	v
IL4I1	v
IMMT	v
IMPA2	v
IPO5	v
JAZF1-AS1	v
KATNAL1	v
KATNAL2	v
KAZN	v
KCNAB1	v
KCNC1	v
KCND3	v
KCNE1L	v
KEAP1	v
KIAA1715	v
KLB	v
KMO	v
LAMA5	v
LAMTOR2	v
LANCL1	v
LARP4	v
LIFR-AS1	v
LINC00158	v
LINC00189	v
LINC00619	v
LINC00643	v
LOC100131262	v
LOC100505666	v
LOC100505776	v
LOC100506025	v
LOC100506314	v
LOC100506797	v
LOC100507486	v
LOC154872	v
LOC283482	v
LOC283508	v
LOC285300	v
LOC387895	v
LOC400680	v
LOC613266	v
LOC646484	v
LOC728558	v
LOC729683	v
LOXL3	v
LRRC40	v
LSM11	v
LSM14B	v
LSM4	v
LSMD1	v
LZIC	v
MAP7D2	v
MCM2	v
MCM5	v
MCM8	v
MCTS1	v
ME2	v
MEA1	v
MECR	v
MED11	v
MEF2BNB	v
MIR155HG	v
MIR181A2HG	v
MKKS	v
MLX	v
MLYCD	v
MOB1A	v
MPHOSPH9	v
MPPED2	v
MRE11A	v
MRPL51	v
MRPS16	v
MS4A7	v
MSH3	v
MSR1	v
MSRB3	v
MTCH2	v
MTHFR	v
MYOZ2	v
NABP2	v
NAV2	v
NCAPD3	v
NCEH1	v
NDUFA12	v
NDUFAF2	v
NDUFB2	v
NDUFB7	v
NEIL3	v
NEO1	v
NF1	v
NFATC2IP	v
NHLRC2	v
NHP2	v
NLGN1	v
NMBR	v
NME7	v
NPM3	v
NR1H3	v
NRGN	v
NRXN1	v
NT5DC4	v
NTHL1	v
NUDT1	v
NUDT16P1	v
NUP37	v
OMA1	v
ORC1	v
OSBPL1A	v
PAK2	v
PAQR4	v
PAQR8	v
PAX5	v
PBOV1	v
PCDHGB7	v
PCSK6	v
PDCL	v
PDSS2	v
PDZRN3	v
PECR	v
PET112	v
PEX3	v
PFKFB1	v
PFN1	v
PGAM1	v
PGAM5	v
PGM2	v
PGP	v
PHF14	v
PHKB	v
PKIA	v
PKN3	v
PLEKHA8	v
PLSCR2	v
PNKD	v
PNPLA4	v
POLA2	v
POLD2	v
POLR2E	v
POLR3G	v
POT1	v
PPA2	v
PPAT	v
PPIL1	v
PPP1CA	v
PRC1	v
PRDX6	v
PRKACB	v
PRKXP1	v
PRO1804	v
PROCR	v
PSMB3	v
PSMG1	v
PTCD2	v
PTER	v
PTPRB	v
PTPRK	v
PTTG3P	v
PXN-AS1	v
RAB27A	v
RAD9B	v
RAP1GDS1	v
RBM14	v
RBX1	v
RDH10	v
RDM1	v
RFC2	v
RFC3	v
RFC4	v
RFC5	v
RGS12	v
RIBC2	v
RMI1	v
RPA3	v
RPGRIP1L	v
RRM1	v
RSRC1	v
RTN4IP1	v
RUVBL2	v
S100A11	v
SACS	v
SAE1	v
SAMD4A	v
SCAND3	v
SEC16B	v
SERP2	v
SERPINF2	v
SGCB	v
SH3BGR	v
SIGMAR1	v
SLC12A3	v
SLC16A10	v
SLC25A12	v
SLC25A15	v
SLC25A17	v
SLC37A4	v
SLC4A2	v
SLMO1	v
SMAD6	v
SMAD9	v
SMARCA1	v
SNAPC3	v
SNTB1	v
SOX6	v
SPAST	v
SPATA5	v
SPATS2L	v
SRCAP	v
SRRM2-AS1	v
SSRP1	v
ST3GAL6	v
STAMBP	v
STAMBPL1	v
STK33	v
STOML1	v
STXBP4	v
SUGT1	v
SV2B	v
SYT12	v
TAF9B	v
TANC1	v
TESPA1	v
THAP10	v
THEM4	v
THEM5	v
THG1L	v
THSD7A	v
TIMELESS	v
TIMM13	v
TIMM8B	v
TIMMDC1	v
TLR10	v
TMEM126B	v
TMEM14C	v
TMEM177	v
TMEM201	v
TMEM53	v
TNFSF13B	v
TNPO1	v
TOX3	v
TPM4	v
TRMT10A	v
TRMT5	v
TRPA1	v
TRPC4	v
TSPAN10	v
TTC16	v
TTC22	v
TTC39C	v
TTC9C	v
TTF2	v
TTLL12	v
TTN	v
TUBG1	v
UBASH3B	v
UBR2	v
UNC5C	v
UQCC	v
UQCRC1	v
USP25	v
VGLL3	v
VNN3	v
WDR18	v
WDR4	v
WFDC2	v
WISP1	v
ZAK	v
ZAN	v
ZC2HC1C	v
ZCWPW2	v
ZFYVE21	v
ZNF117	v
ZNF232	v
ZNF287	v
ZNF347	v
ZNF367	v
ZNF439	v
ZNF567	v
ZNF599	v
ZNF605	v
ZNF642	v
ZNF674	v
ZNF771	v
ZNF780A	v
ZNF788	v
ZNRF2P1	v
ZSCAN30	v
ANKH		v	v
ANXA2P2		v	v
ARHGAP30		v	v
ATP2B4		v	v
B9D1		v	v
BHLHE22		v	v
BICD1		v	v
BNIP3		v	v
BTN3A3		v	v
C11orf24		v	v
C1RL		v	v
C20orf132		v	v
CABLES1		v	v
CAMKK2		v	v
CANX		v	v
CCDC13		v	v
CCDC61		v	v
CD46		v	v
CD9		v	v
CNTNAP1		v	v
CNTROB		v	v
CRISP1		v	v
CTBP2		v	v
DFFB		v	v
DNAJC3-AS1		v	v
ENO2		v	v
FAHD2A		v	v
FAM116B		v	v
FAM125A		v	v
FLCN		v	v
FRZB		v	v
HIST1H1D		v	v
HSD17B12		v	v
HSD17B4		v	v
IGKC		v	v
IRF2		v	v
KCNK1		v	v
KCNK6		v	v
KCNQ1OT1		v	v
KDM4C		v	v
KIAA0125		v	v
KPTN		v	v
L3MBTL1		v	v
LOC389834		v	v
MACROD1		v	v
METTL3		v	v
METTL7A		v	v
MGC23284		v	v
MRI1		v	v
MRP63		v	v
MTIF3		v	v
MUC20		v	v
MYLK3		v	v
NCDN		v	v
NFATC4		v	v
NR0B1		v	v
OGFOD2		v	v
PAIP2B		v	v
PCED1B		v	v
PINLYP		v	v
PKP4		v	v
POLH		v	v
POU2AF1		v	v
PYCARD		v	v
RAB3B		v	v
RAB40B		v	v
RASSF4		v	v
RECQL5		v	v
RGS5		v	v
RNFT2		v	v
RRBP1		v	v
RSU1		v	v
RTN2		v	v
SCRN2		v	v
SH3RF1		v	v
SLC35C2		v	v
SLC38A10		v	v
SNX21		v	v
SOX17		v	v
SPATA9		v	v
SYNGR1		v	v
TNP1		v	v
TRAF3IP3		v	v
TRAP1		v	v
TRIM25		v	v
UBAP2		v	v
UBE3D		v	v
VCAN		v	v
WDFY3-AS2		v	v
ZADH2		v	v
ZFHX4-AS1		v	v
CASR		v			v
DLG3		v			v
PTPRF		v			v
ATXN7L1		v					v
IKZF1		v					v
KIAA1217		v					v
MECOM		v					v
SLC17A4		v					v
SMARCA4		v					v
SORD		v					v
ABCB9		v
ABHD4		v
ACSM5		v
ADAMTS18		v
ADM		v
ADRBK2		v
AGTRAP		v
ALPK1		v
ALPK2		v
ANK1		v
ANP32A		v
ARRB1		v
ASCL2		v
ATP6V0A4		v
BCL11A		v
BEND7		v
BSPRY		v
BZRAP1-AS1		v
C10orf108		v
C11orf49		v
C11orf67		v
C11orf74		v
C11orf93		v
C14orf132		v
C17orf53		v
C1orf162		v
C21orf33		v
C3orf52		v
C9orf3		v
C9orf85		v
CAPN6		v
CATX-1		v
CCHCR1		v
CD19		v
CD300C		v
CD53		v
CD72		v
CDC42BPA		v
CELF5		v
CGNL1		v
CISH		v
CLEC4D		v
CLECL1		v
CNGB1		v
COA3		v
COL5A1		v
COQ5		v
CPM		v
CPT1A		v
CTDSPL		v
CTSB		v
CYB5R3		v
CYBASC3		v
DACH1		v
DES		v
DGKZ		v
DIRAS3		v
DLGAP1-AS1		v
DMRT2		v
DTNA		v
DUSP19		v
EFCAB3		v
EGOT		v
EGR2		v
ELOVL2		v
ENO1		v
EPOR		v
EVI5		v
FAM108C1		v
FAM118B		v
FAM153B		v
FAM162B		v
FAM186A		v
FAM40B		v
FDFT1		v
FGF7		v
FJX1		v
FKBP4		v
FOLR2		v
FOXE1		v
FRAS1		v
GALNT5		v
GCC1		v
GCHFR		v
GNA11		v
GPR137B		v
GPRC5C		v
GTF2H4		v
GTF2IRD1		v
HAR1A		v
HCLS1		v
HESX1		v
HNRNPA2B1		v
HOXA-AS2		v
HPRT1		v
IBSP		v
IFIT1		v
IGSF3		v
IGSF8		v
IL10		v
IPO11		v
IQCA1		v
JAK3		v
KCNA6		v
KCNC4		v
KCNMB4		v
KIAA0754		v
KIAA1211		v
KIRREL2		v
KLHDC7B		v
KRT27		v
L1CAM		v
LAT2		v
LCK		v
LIMK2		v
LOC100130458		v
LOC100216546		v
LOC100271722		v
LOC150051		v
LOC158402		v
LOC286154		v
LOC344595		v
LOC440288		v
LPAL2		v
LRG1		v
LRRC18		v
LSS		v
LTB4R		v
LUZP3P		v
LY75		v
LY86-AS1		v
MAP3K12		v
MAP3K6		v
MAP6		v
MAPK12		v
MEIG1		v
MEST		v
METTL21A		v
MFSD4		v
MGC45800		v
MRS2		v
MTHFSD		v
MVD		v
NASP		v
NCKAP1L		v
NEK9		v
NIPSNAP1		v
NR1I2		v
NR6A1		v
NUDT13		v
OGG1		v
PAPOLG		v
PCDH1		v
PDCD2		v
PDK2		v
PEX5L-AS2		v
PLEKHA6		v
PLXNA2		v
PPFIA4		v
PPP1R1C		v
PRELID2		v
PRL		v
PSG4		v
PTHLH		v
PTPRR		v
PXMP4		v
RASGEF1A		v
RFTN1		v
RNF130		v
RPS6KA1		v
RRAGD		v
RRAS		v
RTKN		v
RUSC1-AS1		v
S1PR4		v
SALL2		v
SCRN3		v
SERPINE2		v
SH2D3C		v
SIAE		v
SIX3-AS1		v
SLC16A3		v
SLC16A5		v
SLC26A6		v
SLC27A5		v
SLC35B4		v
SOGA3		v
SP140		v
SPATA17		v
SPATA7		v
SQRDL		v
ST6GALNAC5		v
SYT17		v
TADA3		v
TBCD		v
THBS1		v
TMC5		v
TMEM79		v
TNFRSF9		v
TOR4A		v
TPP1		v
TRAPPC12		v
TREML2		v
TRIM14		v
TRIM46		v
TRIM9		v
TSEN54		v
TSPO		v
UBE3C		v
USP18		v
VKORC1		v
VPS53		v
VTCN1		v
WNT2B		v
WNT6		v
XXYLT1		v
YEATS2		v
ZBTB3		v
ZEB2		v
ZFP64		v
ZNF137P		v
ZNF174		v
ZNF358		v
ZNF506		v
ZNF660		v
ZNF850		v
ELL2			v		v	v
SAR1B			v		v	v
CD44			v		v
DST			v		v
EGFR			v		v
PCMTD1			v		v
ANKRD36BP2			v			v
BCAN			v			v
C2orf88			v			v
CDC14B			v			v
CSGALNACT1			v			v
ETNK1			v			v
IL5RA			v			v
RBM47			v			v
AARS			v
ABCA9			v
ABCB6			v
ACOXL			v
ACRV1			v
ACVR1			v
ADAMTS17			v
ADH1B			v
AGPAT1			v
[truncated: 2,223 more rows]

## Sheet: Sheet1
FCD3_up	count	P92-FCD3	P93-FCD3	P98-FCD3		FCD5(+)_up	count	P92-FCD5(+)	P93-FCD5(+)	P98-FCD5(+)		FCD5(-)_Up	Count	P92-FCD5(-)	P93-FCD5(-)	P98-FCD5(-)		FCD3_down	count	P92-FCD3	P93-FCD3	P98-FCD3		FCD5(+)_down	count	P92-FCD5(+)	P93-FCD5(+)	P98-FCD5(+)		FCD5(-)_down	count	P92-FCD5(-)	P93-FCD5(-)	P98-FCD5(-)
ABAT	3	2.02173	2.2503	1.84823		AARS	3	2.58924	3.11055	3.09676		ABAT	3	2.73003	5.5364	2.10247		PROSAPIP1	3	-9.43913	-5.84292	-6.333		MAK	3	-9.09061	-9.79063	-8.34079		KLF4	3	-9.31447	-6.4522	-8.89695
ABCA11P	3	2.03535	1.93443	2.24801		ABCA6	3	3.30607	4.08979	3.26525		ABCB5	3	2.72197	2.87671	3.12473		KLF4	3	-9.07737	-7.35369	-12.3955		BCL11B	3	-9.06334	-8.9553	-9.10434		AREGB	3	-8.06413	-5.67529	-7.29812				P92-FCD3	P92-FCD5(-)	P92-FCD5(+)	P93-FCD3	P93-FCD5(-)	P93-FCD5(+)	P98-FCD3	P98-FCD5(-)	P98-FCD5(+)
ABCA6	3	2.05588	3.42754	2.80401		ABCA9	3	3.07041	3.33653	2.36282		ABCB9	3	3.90389	4.12784	3.03389		MAK	3	-8.72034	-6.08516	-8.84989		KLF4	3	-8.37955	-7.03371	-10.2972		MAK	3	-7.91105	-6.9646	-9.47441			Avrage	0.00601239	-0.032065	-0.0370091	0.0689417	0.0588509	-0.0668385	0.0816673	0.0681055	0.048322
ABCC12	3	2.92503	1.78402	2.84924		ABCB6	3	3.17655	3.02288	2.16183		ABCC5	3	5.07771	2.21781	5.05118		TSC22D3	3	-8.14586	-4.59303	-5.97637		GNA13	3	-7.86419	-5.2094	-3.7248		LMNA	3	-7.48793	-4.33841	-3.13674			STD	1.79297	1.72971	1.83805	1.74312	1.78474	1.85185	1.76483	1.76239	1.8169
ABCC5	3	4.62411	1.96906	5.44712		ABCC5	3	4.47646	1.91558	4.71083		ABHD2	3	3.66036	3.49832	2.14305		BCL11B	3	-8.09749	-4.86405	-6.97687		FOS	3	-7.71888	-6.27951	-13.1383		UBR4	3	-7.36279	-4.49699	-3.76555
ABHD2	3	4.20336	1.89966	2.53397		ABHD14A	3	2.0296	2.08631	2.57286		ABHD4	3	2.63525	1.7921	2.17255		FOSB	3	-7.84459	-7.65781	-9.40809		KIAA1683	3	-7.65526	-7.34032	-5.9816		FOSB	3	-7.34777	-6.73004	-8.86689
ABHD6	3	4.59725	4.1004	6.57811		ABHD6	3	3.39576	2.31046	4.45242		ABHD6	3	4.88663	4.36903	6.28316		LMNA	3	-7.70311	-3.86819	-3.7123		HES1	3	-7.52313	-11.5338	-6.98799		DUSP1	3	-7.01682	-7.46281	-8.39533
ABRACL	3	2.30531	2.88349	2.55101		ACADM	3	3.70025	2.76516	4.02402		ABRACL	3	2.23965	2.99808	2.21849		LOC728743	3	-7.63037	-5.51173	-5.10561		PER1	3	-7.41956	-5.65369	-4.79145		FOS	3	-6.82555	-9.80128	-11.3251
ACAA2	3	3.14552	2.36817	3.79418		ACOT13	3	3.28365	2.00668	3.46458		ACOT13	3	3.15758	3.77564	4.0076		DUSP1	3	-7.59429	-7.608	-8.27219		C9orf72	3	-7.38546	-7.92218	-4.59924		BCL11B	3	-6.67031	-5.53656	-6.13787
ACADM	3	2.84689	2.25039	2.99128		ACOX3	3	4.51823	4.04141	5.32317		ACOT7	3	4.19973	3.20503	3.98854		GIMAP7	3	-7.59134	-3.90326	-2.90058		SIK3	3	-7.37479	-6.16456	-5.79931		PER1	3	-6.65208	-4.92258	-3.64724
ACAT2	3	1.91865	3.02372	2.5834		ACOXL	3	4.73732	2.80384	4.08656		ACOX3	3	5.25816	5.32759	5.26116		PER1	3	-7.37143	-5.50542	-4.26883		NRTN	3	-7.346	-4.41087	-4.5503		SART3	3	-6.56518	-2.97781	-4.68708
ACOT11	3	2.56047	2.91448	3.0451		ACRV1	3	3.94165	3.01506	5.15344		ACP6	3	5.3027	1.97232	2.20001		ANXA1	3	-7.19629	-2.66388	-4.71704		DNAJA4	3	-7.304	-3.70149	-6.66791		TSC22D3	3	-6.23776	-6.17754	-6.47758
ACOT13	3	3.94522	3.4501	4.00797		ACVR1	3	3.39534	1.98626	3.36924		ACSL5	3	2.04047	2.44059	2.3947		AHNAK	3	-6.96067	-5.45625	-6.02114		TRAT1	3	-7.29705	-2.06956	-2.58178		C11orf70	3	-6.22457	-3.72976	-3.45607
ACOT7	3	5.50241	3.0543	3.926		ACYP1	3	1.87612	3.51792	1.92361		ACSM5	3	3.54918	2.36126	2.29701		TMEM67	3	-6.93928	-3.80894	-5.57072		ANXA1	3	-7.28227	-3.20444	-3.61229		RGS2	3	-6.21961	-5.07881	-6.14151
ACOX3	3	5.53323	5.29222	5.16539		ADAMTS17	3	1.8913	2.01677	2.42779		ACTA2	3	3.37495	3.61574	2.80359		NR4A2	3	-6.90918	-7.51019	-7.39838		KDM6B	3	-7.25551	-5.06746	-6.11299		PCDHGA11	3	-6.17907	-1.90456	-3.15084
ACP6	3	5.36662	1.82253	1.91255		ADH1B	3	5.14922	4.10004	4.5206		ACTG1	3	2.2593	2.35248	2.24991		RGS2	3	-6.70574	-5.09875	-6.63544		ZNF238	3	-7.21399	-2.32908	-5.48286		ZNF331	3	-6.09548	-4.3778	-5.42447
ACSL5	3	1.95214	2.08686	2.36695		AGFG2	3	4.57258	3.43781	4.67362		ACTL6A	3	1.86678	2.95979	3.54724		CAPN13	3	-6.69731	-3.44919	-2.33303		FOSB	3	-7.19653	-8.48993	-9.55448		WDR86	3	-6.08611	-5.14862	-4.28504
ACTA2	3	1.91113	3.12382	2.9235		AGPAT1	3	1.84828	2.28066	2.2918		ACYP1	3	2.17766	3.15153	2.39665		LOC284454	3	-6.67171	-3.88893	-5.05198		NR4A2	3	-7.18534	-8.93132	-8.98898		CD3D	3	-6.02557	-2.9915	-4.36169
ACTG1	3	2.30952	2.50258	2.2247		AGPAT3	3	1.9002	1.90963	2.46928		ADAMDEC1	3	5.33985	1.9147	3.92544		GATA3	3	-6.66927	-4.66765	-2.5357		TSC22D3	3	-6.96515	-5.70701	-6.15955		KIF2B	3	-6.00677	-2.35121	-3.05317
ACTL6A	3	2.76934	2.36388	3.45892		AGPHD1	3	2.44502	2.46513	3.34128		ADAMTS18	3	2.40916	1.89033	3.45895		MSTN	3	-6.59716	-4.11777	-2.13111		ESAM	3	-6.85367	-3.28708	-3.47261		NELL2	3	-5.99198	-4.73319	-6.8528
ACYP1	3	2.14445	2.73921	2.75864		AICDA	3	5.85509	7.41755	11.3735		ADM	3	2.77885	1.92401	2.44332		CCDC173	3	-6.26968	-4.83439	-8.17584		GIMAP7	3	-6.83014	-4.59679	-3.7381		SLC6A6	3	-5.88111	-2.45479	-1.78396
ADAM22	3	2.46089	3.43207	3.978		AIFM2	3	6.24943	5.16279	6.12163		ADRBK2	3	1.77281	2.19406	2.18194		FOXK1	3	-5.99373	-2.47733	-3.22669		NIPAL4	3	-6.80955	-4.33343	-5.22917		NR4A2	3	-5.86915	-7.42889	-8.20077
ADAMDEC1	3	6.60472	2.46394	4.65764		AIM2	3	4.66007	4.7076	4.99511		ADSL	3	1.80975	2.69773	2.6337		ZNF331	3	-5.98126	-4.86386	-5.18487		APBB2	3	-6.70165	-7.9722	-7.70458		LRRN3	3	-5.85422	-2.41234	-4.81473
ADD2	3	2.3689	5.934	4.91768		AK4	3	5.33704	6.01995	6.65414		AGFG2	3	3.87931	3.60537	4.83488		FGF9	3	-5.88091	-3.37759	-3.87678		C20orf195	3	-6.69626	-3.76643	-4.4816		DUSP16	3	-5.78828	-4.29898	-4.66739
ADSL	3	2.15763	2.52123	2.72105		AK7	3	2.68307	4.02459	5.09686		AGPAT3	3	1.95993	2.364	2.26189		LZTFL1	3	-5.87617	-2.0142	-2.7026		MSTN	3	-6.55945	-2.29794	-2.84266		RGCC	3	-5.77138	-6.04143	-6.1881
AGA	3	2.3667	1.85842	1.91964		AKD1	3	2.82257	4.61307	3.34455		AGTRAP	3	4.01758	3.18557	1.99597		NSUN7	3	-5.84169	-3.5977	-4.64042		CCDC173	3	-6.52392	-5.22013	-6.57996		ZXDB	3	-5.73445	-1.89971	-1.87789
AGAP2	3	4.10007	1.81597	2.61701		AKR1A1	3	2.51843	3.54492	3.38336		AGXT	3	2.2857	3.48269	2.92815		NDUFA7	3	-5.7556	-3.2956	-2.63141		PROSAPIP1	3	-6.50185	-4.82893	-5.52161		C19orf45	3	-5.72167	-5.8651	-3.91745
AGFG2	3	4.66462	3.45248	4.73581		AKR7A2	3	2.41931	2.08066	2.70364		AHRR	3	3.09098	2.59117	4.9559		MOP-1	3	-5.73969	-4.14443	-4.7145		FCER2	3	-6.49174	-3.21247	-5.55248		BAIAP3	3	-5.70603	-2.3735	-3.26285
AGPAT3	3	3.30698	1.75969	2.05999		ALDH18A1	3	3.40945	2.91405	3.53251		AICDA	3	4.98325	9.66918	12.8548		KIAA1683	3	-5.70588	-3.73107	-6.29018		JUND	3	-6.47482	-7.19844	-6.36219		FRMPD4	3	-5.69523	-3.26143	-2.27495
AGPS	3	5.90442	1.88132	2.92907		ALDH1L2	3	9.19486	11.7727	10.3758		AIF1	3	4.61917	5.59793	5.5389		ACOX2	3	-5.67564	-2.0142	-3.29025		LPAR2	3	-6.43367	-3.26995	-2.71185		C1orf116	3	-5.68614	-3.41171	-4.61522
AGXT	3	2.90246	1.82869	2.08416		ALDH3A2	3	2.52848	2.79426	3.87046		AIFM2	3	4.85777	5.31083	6.19272		LONRF1	3	-5.65804	-2.90574	-3.63065		CASZ1	3	-6.39675	-8.16622	-6.7389		SPON1	3	-5.6727	-3.78642	-5.05453
AHCY	3	2.19505	2.77693	2.74101		ALDH6A1	3	3.21738	3.26676	5.19649		AK2	3	1.95306	3.64913	3.76881		KIAA1109	3	-5.63628	-2.37175	-2.60944		AHNAK	3	-6.38614	-5.51087	-3.83292		CCDC173	3	-5.61299	-6.71446	-4.95478
AHRR	3	3.36619	2.93879	5.18016		ALDH7A1	3	5.59225	3.77192	2.26886		AK4	3	5.56028	7.65789	8.43172		LOC284801	3	-5.62015	-2.17904	-2.27374		RHOBTB1	3	-6.37358	-2.68982	-2.00586		ZBTB10	3	-5.59236	-6.34605	-6.00172
AICDA	3	5.45036	9.41575	10.8605		ALDH8A1	3	2.69591	1.99775	2.83498		AKR1A1	3	2.31803	3.10399	3.27031		GATS	3	-5.58082	-2.96933	-2.68539		FOXP4	3	-6.36044	-6.03114	-4.44057		PABPC4L	3	-5.5543	-3.60915	-2.08287
AIF1	3	4.96596	5.39582	4.98247		ALDOA	3	1.88597	1.98474	2.45092		AKR7A2	3	2.51621	3.66986	3.82014		FAM87A	3	-5.57202	-1.95948	-3.79066		TMEM67	3	-6.3599	-7.20284	-6.78402		RGS16	3	-5.55343	-5.36639	-2.45277
AIFM1	3	2.4182	1.92445	3.89025		ALDOC	3	3.94879	4.59449	2.99285		ALAD	3	2.41916	2.1797	2.26741		PHYHIP	3	-5.52454	-2.11155	-4.48278		DUSP1	3	-6.33091	-7.279	-8.6107		GH1	3	-5.45555	-5.49032	-6.58517
AIFM2	3	6.59353	5.61547	6.57552		ALG10	3	4.21884	2.19157	3.01535		ALDH18A1	3	2.60381	3.38712	3.85147		TMX4	3	-5.51338	-1.97959	-3.76714		FAM117B	3	-6.30676	-3.01526	-4.32603		ACTN1	3	-5.4293	-3.70591	-4.00793
AIM2	3	2.5695	3.31019	3.11839		ALG8	3	2.64999	2.5314	3.00419		ALDH1L2	3	1.95843	7.38788	5.38846		CCDC19	3	-5.51254	-5.77205	-4.46423		EGR4	3	-6.23781	-3.0241	-4.03439		KLF6	3	-5.42608	-4.70567	-5.43692
AK2	3	2.84092	3.36378	3.40754		AMOTL1	3	2.75378	2.40117	4.06687		ALDH6A1	3	2.88155	4.65865	5.3014		HES1	3	-5.45652	-6.0488	-6.49505		CSHL1	3	-6.10678	-3.86624	-2.37452		UHRF1BP1L	3	-5.41164	-4.86116	-4.19262
AK4	3	5.96823	8.44887	4.26962		AMOTL2	3	4.88389	5.66131	5.11161		ALDH7A1	3	5.54655	4.48966	2.83124		CRIP2	3	-5.43426	-3.64591	-3.09227		CRIP2	3	-6.07761	-4.36739	-2.18487		C3orf15	3	-5.37343	-5.05847	-2.83453
AKAP12	3	5.70979	4.25636	5.33979		ANAPC16	3	2.13097	1.9261	2.12597		ALDOA	3	2.13713	2.62073	3.58853		FOS	3	-5.4048	-7.52809	-13.0189		CALM1	3	-6.0769	-4.08961	-1.89443		ELK4	3	-5.36851	-7.01958	-3.96939
AKIP1	3	2.22427	3.15175	2.67154		ANG	3	3.80108	3.67435	4.33443		ALDOC	3	5.13452	5.6765	4.71482		CD8A	3	-5.37691	-5.78542	-3.91489		KCNK7	3	-6.07322	-3.8525	-4.47544		TCP11L2	3	-5.33828	-3.56335	-4.21012
AKR1A1	3	2.68701	2.42016	3.13258		ANKDD1A	3	2.40031	4.05595	3.00993		ALG10	3	3.4586	3.86949	3.24628		PDCD4	3	-5.37325	-9.2076	-7.23884		GPR132	3	-6.06957	-4.4902	-2.28751		DUSP8	3	-5.33254	-3.9651	-4.64387
AKR1B1	3	2.23009	2.99581	2.60861		ANKH	3	3.94273	3.3816	3.37552		ALOX5AP	3	3.10131	2.38729	1.84627		CXCL16	3	-5.36924	-4.59944	-5.45854		SBK1	3	-6.06546	-4.43474	-2.43898		HES1	3	-5.31921	-6.20316	-5.68919
AKR7A2	3	3.15895	3.09624	3.30439		ANKIB1	3	2.38462	2.67777	4.34946		ALPK1	3	2.95796	3.34123	2.09905		ABCA1	3	-5.35713	-3.92641	-5.39168		C19orf45	3	-6.03967	-4.73235	-5.18665		PROSAPIP1	3	-5.29523	-5.69301	-5.66469
ALAD	3	3.31267	2.10623	2.4454		ANKRD28	3	3.37575	4.85606	2.2555		ALPK2	3	2.78016	3.11875	1.80932		DUSP8	3	-5.33981	-4.31388	-4.13768		MEGF6	3	-6.0157	-5.19798	-5.71616		CSH1	3	-5.27414	-5.11755	-4.8879
ALDH18A1	3	3.16685	2.92072	3.43785		ANKRD36B	3	3.4448	4.29349	2.44667		AMOTL1	3	2.11082	4.66705	3.56551		ESYT2	3	-5.30992	-3.65252	-4.85227		R3HCC1L	3	-5.99916	-2.97416	-2.2371		GPR132	3	-5.26025	-2.34201	-1.98055
ALDH1L2	3	4.03943	8.86604	5.66905		ANKRD36BP2	3	7.9347	7.2211	7.42856		ANAPC16	3	2.4414	2.61422	2.28802		GRID1	3	-5.23855	-3.05437	-1.94276		KCNJ2-AS1	3	-5.97422	-4.614	-3.38159		PGAP1	3	-5.2531	-4.75611	-3.3554
ALDH5A1	3	5.8147	2.32856	2.24321		ANLN	3	5.34389	5.15258	9.50686		ANK1	3	3.60845	3.02801	2.60228		CHD7	3	-5.17881	-4.85927	-4.45507		EPB41L4B	3	-5.96008	-2.62979	-3.23396		NUB1	3	-5.22641	-3.58161	-5.96681
ALDH6A1	3	3.93236	4.48482	5.80328		ANXA2P2	3	2.2955	1.99024	2.42412		ANKH	3	3.52508	3.20094	3.76851		KDM6B	3	-5.16153	-5.26809	-6.06172		KLF6	3	-5.94602	-6.72756	-5.87181		FOXP2	3	-5.22372	-4.13099	-3.1762
ALDH7A1	3	6.84707	4.36478	2.68892		ANXA3	3	5.13966	4.70492	4.42052		ANLN	3	5.08789	5.16282	8.62425		FOXN4	3	-5.15703	-2.00515	-1.81523		HIPK1	3	-5.91973	-4.25861	-4.29829		MYT1L	3	-5.21329	-4.36382	-2.45935
ALDOA	3	2.19509	2.97573	2.65492		ANXA5	3	3.52347	2.22915	3.73699		ANP32A	3	2.07432	2.07106	2.54696		SPINK4	3	-5.15488	-3.29388	-3.52984		VAV3	3	-5.90785	-5.01566	-3.98814		CDC42	3	-5.20087	-4.31283	-4.05958
ALDOC	3	4.99054	6.35247	2.22292		ANXA6	3	2.93962	4.0902	4.69722		ANXA2	3	1.91986	2.50025	2.77063		CSHL1	3	-5.13151	-2.40986	-2.68845		TNKS2	3	-5.87343	-3.12343	-2.21575		KCNK7	3	-5.19596	-3.87754	-4.03279
ALG10	3	4.65095	2.31594	4.5366		AP1S1	3	3.13715	2.11965	4.86405		ANXA2P2	3	1.9187	1.83643	1.81357		EIF4G3	3	-5.1013	-4.62681	-4.12789		UBR4	3	-5.83642	-5.37797	-6.59104		POLR2M	3	-5.19372	-1.85591	-3.29929
ALG8	3	1.97824	3.13374	2.62663		AP2B1	3	5.61214	6.27001	4.91165		ANXA3	3	7.37865	7.05963	5.82249		MLF1	3	-5.1002	-2.27639	-2.42032		PRR5L	3	-5.83258	-5.61551	-4.68762		ESYT2	3	-5.17692	-6.12217	-4.66826
ALOX5AP	3	2.84739	1.87284	1.87745		APCDD1	3	5.43202	3.13063	4.03776		ANXA4	3	4.20495	2.81984	2.77987		MAL	3	-5.08172	-2.14957	-4.25252		DLL1	3	-5.81249	-3.99951	-6.89916		GPR15	3	-5.16457	-1.82588	-2.4986
AMOTL1	3	3.03669	3.58049	3.65739		APOBEC3B	3	6.2899	5.56624	7.11748		ANXA5	3	2.41735	2.74104	3.3402		LOC154822	3	-5.07936	-2.39409	-1.9596		CDC42	3	-5.80485	-5.41904	-5.52117		FOXK1	3	-5.16083	-2.9019	-2.28264
AMOTL2	3	2.02269	4.22638	2.8892		APOL1	3	5.53337	2.59466	3.62832		ANXA6	3	3.43468	4.12803	4.48116		QKI	3	-5.05724	-2.42485	-3.33099		CSH1	3	-5.80412	-5.14315	-4.36207		PITHD1	3	-5.15762	-3.37241	-2.2006
ANAPC11	3	2.09717	2.46596	2.71967		APOLD1	3	5.86413	5.05962	4.25425		AP1S1	3	4.91259	4.03104	5.65358		RGCC	3	-5.04344	-7.85405	-7.12137		ZNF331	3	-5.79029	-5.54136	-5.73779		CCDC19	3	-5.1253	-6.12431	-2.57333
ANAPC16	3	2.22518	2.38492	1.94345		AQP3	3	2.86395	4.03339	3.53527		AP2B1	3	5.48244	8.29088	5.23689		PGAP1	3	-5.04234	-6.20106	-4.47559		RMND5A	3	-5.7707	-4.54487	-4.2739		TRAT1	3	-5.1221	-6.46482	-3.56684
ANKLE1	3	2.06233	3.91697	4.938		AQPEP	3	4.07243	2.70572	4.16898		APCDD1	3	5.64169	6.71745	6.32422		GH1	3	-5.0404	-4.60903	-5.30258		MAPK8IP3	3	-5.7615	-2.80169	-3.14274		EPHA3	3	-5.06732	-3.91748	-4.03516
ANLN	3	6.17145	5.71175	9.23993		ARFGAP3	3	2.29312	1.87014	2.39359		APOBEC3B	3	3.31319	5.23686	5.20253		KY	3	-5.02812	-2.00623	-2.7955		ICOSLG	3	-5.7357	-5.97904	-5.44935		PPP4R1L	3	-5.05841	-2.47346	-2.31456
ANXA2	3	2.33414	2.72643	3.26403		ARHGAP18	3	5.89735	4.07555	7.22207		APOC1	3	4.30602	1.90128	3.22179		EIF1	3	-5.00506	-4.494	-5.63237		PIK3IP1	3	-5.70377	-5.24608	-5.30236		PRKCQ	3	-5.05428	-2.5915	-2.01418
ANXA3	3	6.97073	7.32577	3.77238		ARHGAP30	3	2.11835	2.74928	2.58574		APOLD1	3	5.47444	4.894	4.02323		TRPC6	3	-4.985	-4.35684	-1.88807		WDR86	3	-5.70118	-4.07133	-5.02432		LMO4	3	-5.04734	-1.95537	-2.66479
ANXA4	3	3.68217	2.8332	2.26418		ARHGAP31	3	2.8802	2.28276	2.27774		ARF3	3	1.88507	3.19167	2.92451		C9orf72	3	-4.97782	-5.25753	-5.16332		ZBTB10	3	-5.68769	-7.78883	-5.21125		BST1	3	-4.98247	-2.12837	-3.06491
ANXA5	3	3.07675	2.93979	3.47163		ARHGAP42	3	2.95698	2.76909	4.82406		ARHGAP18	3	5.09187	2.18827	5.90631		RHOB	3	-4.97685	-3.99872	-6.80177		CD8A	3	-5.68017	-3.09378	-4.76897		MEGF6	3	-4.97562	-2.90944	-5.60233
ANXA6	3	3.1023	4.29017	4.4098		ARHGAP44	3	4.89445	2.30365	3.58473		ARHGAP19	3	2.08398	3.40009	3.06938		TMTC1	3	-4.97053	-2.54548	-3.72859		GNAL	3	-5.67458	-3.19189	-4.4718		GIMAP7	3	-4.95279	-6.90158	-3.79718
AP1S1	3	4.96344	3.5687	5.68785		ARHGAP6	3	3.37762	2.50483	2.01054		ARHGAP22	3	4.90053	2.94483	2.75291		PPP4R1L	3	-4.96127	-4.7418	-2.37778		KIAA1109	3	-5.66845	-4.46917	-4.09498		EREG	3	-4.95022	-3.93864	-2.38047
AP2B1	3	5.89931	8.25328	5.37798		ARHGEF39	3	3.91625	4.88323	3.84993		ARHGAP30	3	2.4541	2.99462	1.9759		SMAD7	3	-4.95928	-5.44212	-5.61244		GRASP	3	-5.65809	-7.61428	-5.92976		RGS8	3	-4.94782	-2.83848	-3.20245
AP3B2	3	2.88141	3.36684	1.89266		ARHGEF6	3	2.31192	2.49079	2.13772		ARHGAP31	3	2.30975	3.13522	2.0674		RGS1	3	-4.95816	-3.04107	-4.6624		SIN3A	3	-5.65657	-6.31634	-6.402		SIK3	3	-4.94774	-5.20741	-6.23601
APC	3	4.04932	3.40255	3.76838		ARMCX3	3	2.41532	2.79229	2.3965		ARHGAP42	3	2.09549	2.68157	3.99104		RSPH1	3	-4.94208	-3.94072	-2.12893		C21orf2	3	-5.65167	-2.66307	-3.86409		GRASP	3	-4.93569	-3.34839	-3.28284
APCDD1	3	5.7054	4.99878	5.38599		ARPP21	3	5.01367	4.25611	4.46538		ARHGEF39	3	3.5608	5.31562	3.17182		DUSP16	3	-4.93137	-3.75438	-4.27054		PYGM	3	-5.59573	-2.50182	-3.26896		SH2D1A	3	-4.93562	-5.42678	-4.44227
APOBEC3B	3	4.77072	5.00836	5.32974		ARSA	3	1.93977	2.99783	4.52617		ARHGEF6	3	2.70302	3.00516	2.4866		JUND	3	-4.92028	-4.73862	-3.69601		YME1L1	3	-5.59196	-3.17767	-2.50351		LOC284454	3	-4.92565	-3.61756	-5.08686
APOC1	3	2.84539	2.72284	2.76797		ARSG	3	2.08011	3.46272	2.25851		ARL10	3	3.72347	4.18401	3.0563		KLF6	3	-4.91	-3.56972	-5.29077		BTG1	3	-5.58855	-6.5764	-6.1871		KRTAP9-9	3	-4.92563	-1.80231	-2.24742
APOL1	3	4.53366	2.37868	2.27907		ARV1	3	3.28449	2.05033	3.70248		ARL11	3	2.91413	4.7483	2.82185		SPON1	3	-4.90288	-2.9741	-4.49125		PAFAH1B2	3	-5.58241	-6.35573	-5.07529		FYB	3	-4.91141	-3.46413	-3.33174
APOLD1	3	5.70708	4.54722	4.00552		ASB2	3	2.60702	2.79147	4.34206		ARL17A	3	2.19371	1.88122	4.22753		CSH1	3	-4.89971	-2.64753	-4.71587		CSH2	3	-5.5353	-5.56691	-3.80853		PDCD4	3	-4.90889	-7.06647	-6.61694
ARF3	3	2.26636	2.81386	2.63894		ASPM	3	9.31879	10.1927	10.4828		ARMC10	3	4.86843	2.67626	3.28879		TBX5-AS1	3	-4.89704	-3.55127	-3.93884		SYNJ2	3	-5.52503	-2.74709	-5.40683		AREG	3	-4.89486	-2.85166	-4.60343
ARHGAP11A	3	3.45013	2.84006	6.89629		ASRGL1	3	1.92484	2.28727	4.49695		ARMC9	3	2.44276	4.34472	6.60772		MUC4	3	-4.89202	-2.80562	-2.19024		NCAPH2	3	-5.51897	-1.93825	-2.24448		IDS	3	-4.88288	-5.74773	-5.61969
ARHGAP18	3	5.15076	3.65994	6.46415		ASTN1	3	2.3524	4.47901	3.87052		ARMCX2	3	2.44864	3.09086	2.84686		ZNF709	3	-4.86551	-2.02792	-2.89874		HNRNPD	3	-5.5103	-3.35018	-3.67816		LOC415056	3	-4.80062	-3.81209	-4.05749
ARHGAP19	3	2.20339	3.1651	2.99686		ATG10	3	5.61167	2.6918	3.07207		ARNT	3	2.6271	1.80705	2.50009		NRP2	3	-4.84125	-3.55751	-3.40496		RRP7A	3	-5.49348	-4.9412	-3.45195		DSTYK	3	-4.7964	-3.03706	-2.52599
ARHGAP22	3	4.52144	2.52295	2.31588		ATG4B	3	4.29605	2.20108	2.28846		ARNTL2	3	2.50949	5.59487	4.48483		LTK	3	-4.83496	-2.05004	-2.73249		KIF16B	3	-5.45566	-2.79079	-1.93751		JARID2-AS1	3	-4.76866	-2.45132	-1.8949
ARHGAP31	3	3.46625	3.27738	2.18489		ATOX1	3	2.19159	1.94787	2.77018		ARPC1B	3	2.95513	3.15326	2.91567		ARSI	3	-4.80415	-5.23038	-3.75069		LYZ	3	-5.45201	-2.76233	-5.99525		CSHL1	3	-4.76533	-2.8654	-4.69017
ARHGAP42	3	3.14866	2.71488	4.19349		ATP2B4	3	3.75871	3.17847	3.69605		ARPC4	3	2.57841	1.92303	3.98471		KDM5B	3	-4.7617	-2.76029	-2.8878		IL6	3	-5.43106	-8.65219	-7.53284		LONRF1	3	-4.68013	-2.56509	-1.89616
ARHGEF12	3	4.54201	3.54019	3.23438		ATP6AP1L	3	4.94076	4.19802	4.61175		ARPC5	3	2.75319	3.5066	3.08862		FAM117B	3	-4.75783	-2.61444	-4.14191		SH2D1A	3	-5.42931	-3.38138	-4.44328		PLK2	3	-4.67938	-1.93903	-2.41447
ARHGEF39	3	4.20229	5.63331	4.08569		ATP8B2	3	2.80621	2.93341	3.14694		ARRB1	3	1.84478	3.66641	3.5584		LATS1	3	-4.75576	-5.76595	-2.88326		CCDC19	3	-5.40773	-5.22463	-4.94735		AHNAK	3	-4.67133	-4.75042	-5.22739
ARHGEF6	3	2.28005	2.73028	2.20906		ATPIF1	3	2.10634	2.74415	2.78628		ARV1	3	3.03257	1.79365	3.30579		NLGN3	3	-4.73679	-1.74373	-3.34063		NCKAP5L	3	-5.40213	-1.93578	-4.17446		ARHGEF40	3	-4.66839	-1.95517	-4.38672
ARL10	3	3.57196	3.66931	2.04968		ATRN	3	3.86099	3.37001	2.91934		ASB13	3	2.08954	3.91402	5.16259		GRASP	3	-4.72704	-3.15841	-3.74104		PITHD1	3	-5.3822	-4.51656	-6.33539		MTMR12	3	-4.65007	-2.57483	-3.19006
ARL11	3	2.595	3.95518	4.22487		ATXN1	3	7.78993	3.37987	4.94974		ASCL2	3	5.38332	2.20056	2.39523		WDR86	3	-4.71114	-3.94371	-6.92278		AKR1C2	3	-5.36805	-4.84025	-3.1111		CYLD	3	-4.63497	-4.27798	-4.82974
ARL17A	3	2.5602	2.89754	3.69223		AUH	3	2.67741	2.41738	2.87179		ASF1B	3	4.7016	2.73639	5.33497		JMY	3	-4.70665	-3.3139	-3.90528		PPP1R15A	3	-5.35827	-3.85099	-4.2364		VPS13B	3	-4.62732	-5.91894	-2.4581
ARL6	3	1.87789	4.03838	3.83191		AURKA	3	4.97095	7.26943	8.74848		ASPM	3	8.16389	8.20972	8.35219		CSH2	3	-4.69303	-2.85908	-4.1425		MAML3	3	-5.32297	-5.61674	-2.23305		KIAA1109	3	-4.62324	-4.29433	-4.81042
ARL6IP6	3	1.96904	1.74945	1.9911		AURKB	3	4.76953	4.18705	6.54568		ATG10	3	5.84326	3.70848	4.07995		MYADM	3	-4.68505	-3.96937	-5.38718		CASD1	3	-5.30539	-2.91921	-2.47463		FLJ12825	3	-4.56248	-2.29661	-2.91621
ARMC10	3	4.96306	3.16945	3.78252		B3GALNT2	3	3.52918	2.83377	4.0868		ATOX1	3	1.90072	3.15574	3.2423		EGR4	3	-4.67426	-2.96537	-3.74593		RIN3	3	-5.29209	-5.81506	-4.11469		DLG2	3	-4.5596	-3.826	-3.12765
ARMC9	3	3.54866	4.72648	6.59896		B9D1	3	7.52115	4.46167	4.49402		ATP11C	3	2.07302	1.99443	1.84491		TCP11L2	3	-4.66138	-2.48919	-4.57232		KIAA0317	3	-5.26182	-3.31538	-7.01067		HNRNPC	3	-4.54696	-4.33965	-4.35496
ARMCX2	3	2.44769	2.8206	2.79549		BARD1	3	2.87416	2.00618	2.11076		ATP1A1OS	3	2.71557	3.63547	1.79304		HOMER3	3	-4.65685	-2.33001	-3.55492		ZNF821	3	-5.26163	-3.4592	-2.8791		PPIL6	3	-4.53693	-2.89804	-3.35407
ARNT	3	2.22574	2.67935	2.63036		BCAN	3	3.64004	3.11386	4.12083		ATP2B4	3	2.44602	2.18348	2.15146		RGS16	3	-4.65076	-4.26448	-3.18858		PRKCE	3	-5.26097	-3.4152	-3.32529		INADL	3	-4.53629	-4.68313	-3.04385
ARNTL2	3	3.42269	4.38206	5.08394		BCAT1	3	4.67683	2.34361	4.34735		ATP6V0A4	3	3.34669	3.3914	1.89667		LMTK2	3	-4.64646	-2.57779	-3.37203		FAM190B	3	-5.26069	-2.5859	-2.04603		CALM1	3	-4.52933	-1.86792	-2.56577
ARPC1B	3	3.04777	3.09816	2.26558		BCKDHB	3	4.83895	3.48378	2.38688		ATPAF1	3	2.99117	2.43446	3.688		GLRB	3	-4.63661	-2.22389	-4.81294		ITGB6	3	-5.2606	-2.00867	-4.29874		RC3H2	3	-4.51961	-6.72776	-6.2926
ARPC4	3	2.97554	2.79028	4.05429		BCKDK	3	2.76418	3.06268	3.06571		ATRN	3	3.32646	2.78077	2.11798		TRIP11	3	-4.62929	-2.14063	-1.88036		QRICH1	3	-5.23639	-3.84528	-5.22434		MATN1	3	-4.51234	-3.28308	-3.6579
ARPC5	3	2.86698	3.38517	3.1453		BET1	3	2.62149	2.28584	3.02186		ATXN10	3	2.5896	2.43428	1.94514		ZBTB10	3	-4.6259	-4.9114	-5.263		RGS2	3	-5.22163	-6.41738	-6.71188		CDH8	3	-4.5036	-5.09834	-1.85847
ARPP21	3	5.11449	4.547	4.31819		BEX5	3	3.65383	3.09518	4.11804		ATXN7L1	3	2.41035	2.53243	3.34967		YME1L1	3	-4.62531	-2.56483	-4.03332		DCTN2	3	-5.22143	-3.42073	-3.39328		MSTN	3	-4.50074	-1.9176	-2.70273
ARV1	3	3.16237	2.67906	3.62215		BHLHE22	3	3.32763	2.15008	2.69517		AURKA	3	4.71282	8.56269	9.19129		SCARA3	3	-4.61811	-3.23399	-3.33266		ARRDC4	3	-5.22008	-3.76328	-5.24965		KCNT2	3	-4.50039	-5.24379	-5.72664
ASAH2B	3	1.9852	1.78354	1.89042		BHLHE41	3	5.95523	5.26901	5.42346		AURKB	3	4.60491	5.15124	7.60795		GNA13	3	-4.61582	-4.20658	-2.63504		JUNB	3	-5.20855	-2.89897	-4.07438		PPP1R15A	3	-4.48411	-2.6782	-3.72503
ASB13	3	2.30373	2.31917	4.67984		BICD1	3	2.77865	2.98151	2.61589		B3GALNT1	3	5.78438	3.98061	5.90443		CTBP1	3	-4.60211	-2.72671	-3.23924		MTMR10	3	-5.20426	-3.4093	-4.46101		LMX1A	3	-4.47825	-2.2978	-2.15366
ASF1B	3	6.57517	2.27451	5.1708		BIK	3	8.79872	6.75561	6.23798		B3GALNT2	3	4.74425	3.51743	3.52376		NELL2	3	-4.59946	-2.97705	-3.72792		ITGB1	3	-5.20145	-4.92666	-4.32658		RHOB	3	-4.46649	-2.79217	-6.70987
ASPM	3	9.0532	9.84974	9.89877		BIRC5	3	8.00066	6.35106	8.891		B3GNTL1	3	3.25579	2.80678	2.40984		AREGB	3	-4.59358	-7.20116	-4.16991		MTSS1	3	-5.17138	-5.4515	-3.64033		LZTFL1	3	-4.46189	-2.47102	-3.34513
ASTN2	3	2.17861	2.27152	3.0064		BLM	3	2.07762	2.68066	2.99766		B9D1	3	2.89889	2.60951	1.95837		SVEP1	3	-4.58108	-2.96991	-4.15389		MATN1	3	-5.16675	-4.10725	-4.77557		C10orf54	3	-4.45647	-4.60498	-5.52663
ATG10	3	6.34298	4.1972	4.01692		BLNK	3	3.89233	3.79606	3.78076		BARD1	3	2.63234	2.1394	2.41335		LOC285740	3	-4.58003	-2.55294	-3.10207		GPR133	3	-5.14829	-2.21901	-2.49294		SMAD7	3	-4.44722	-5.78672	-6.19177
ATIC	3	1.91691	2.30377	2.89246		BMP8B	3	3.13348	2.43742	2.77985		BATF	3	2.10673	3.99478	4.94805		FOSL2	3	-4.57931	-2.64102	-2.71939		C1orf116	3	-5.14155	-4.47817	-5.14585		ARSI	3	-4.4433	-4.54746	-4.87409
ATOX1	3	2.42587	2.83984	3.39145		BNIP3	3	2.45626	2.80121	3.21649		BCAT1	3	4.95016	5.49391	6.24133		KCNJ8	3	-4.57746	-2.94426	-2.6736		TBX5-AS1	3	-5.13223	-4.11074	-3.66796		IRAK2	3	-4.42958	-3.16602	-2.76976
ATP11C	3	2.37323	2.6925	2.05362		BPNT1	3	4.46113	2.91958	4.22456		BCAT2	3	1.86306	2.59656	2.33908		LOC339260	3	-4.57352	-1.96747	-4.00979		CNFN	3	-5.11328	-5.04642	-5.07887		JUND	3	-4.42459	-4.6903	-4.70012
ATP1A1OS	3	2.68278	3.77525	2.74855		BRCA1	3	7.61083	4.40582	5.44931		BCKDHB	3	4.97089	4.58419	3.06022		SIK3	3	-4.55196	-7.9592	-5.29183		NR4A1	3	-5.06864	-5.1558	-5.04947		KIAA0317	3	-4.41197	-3.3763	-4.36956
ATP4B	3	1.93415	2.30504	3.4343		BRI3BP	3	2.61281	2.02627	3.64941		BCL11A	3	4.20381	2.39832	2.46843		RC3H2	3	-4.54961	-4.93994	-4.83435		LOC100292909	3	-5.06443	-3.25124	-5.75922		FRY-AS1	3	-4.40646	-5.3486	-5.47923
ATP5H	3	2.05911	2.17347	2.29226		BTN1A1	3	6.18692	2.04238	2.81054		BEND7	3	2.30881	2.8458	2.98742		ZNF385D	3	-4.53692	-2.86558	-2.75538		TBC1D22B	3	-5.05952	-3.62276	-2.25519		MTMR3	3	-4.4034	-2.6949	-1.86555
ATP6AP1L	3	4.80418	3.161	4.17956		BTN3A1	3	2.00568	2.56489	2.6343		BFSP2	3	3.7039	1.87945	5.65588		ZNF703	3	-4.52628	-2.36538	-3.03795		TECTA	3	-5.04842	-3.41771	-2.6421		MYADM	3	-4.39848	-2.93501	-4.40762
ATP6V1C1	3	2.37665	2.98372	3.63404		BTN3A2	3	3.61068	4.51827	4.55218		BHLHE22	3	4.31799	2.2157	2.21773		CDC42	3	-4.51873	-4.31552	-3.93998		IRS2	3	-5.03988	-6.20593	-5.73972		UPB1	3	-4.3928	-3.97836	-2.80308
ATPAF1	3	3.84405	1.90091	3.49894		BTN3A3	3	2.37848	3.37173	2.56265		BICD1	3	2.76423	1.83344	2.48858		PIK3IP1	3	-4.50352	-4.01081	-5.92361		HOXB-AS3	3	-5.03583	-3.92112	-3.0721		GNAL	3	-4.37123	-3.41065	-4.70743
ATRN	3	3.18968	2.41123	2.06135		BUB1	3	6.85229	8.32028	8.3323		BICD2	3	2.86887	2.45423	2.23046		CYTH3	3	-4.49594	-2.44805	-1.98804		C10orf12	3	-5.01166	-2.02309	-2.83209		PHLDA1	3	-4.34643	-3.08408	-2.28693
ATXN10	3	2.28345	1.9804	1.98755		BUB1B	3	4.61894	3.97251	6.05349		BID	3	2.61395	3.29663	4.3805		ARHGEF40	3	-4.48472	-3.53104	-3.50657		LOC644135	3	-5.00847	-3.17024	-2.68475		FGF18	3	-4.3249	-4.13586	-4.26887
AUNIP	3	3.55004	4.75743	6.09008		C10orf10	3	3.53375	5.1182	4.60764		BIK	3	7.91319	5.11476	6.6537		CASR	3	-4.47709	-4.38739	-2.9071		LAMP1	3	-4.98486	-3.43879	-3.70696		TMEM88	3	-4.32376	-4.31796	-5.63394
AURKA	3	5.49094	8.28287	8.90896		C10orf25	3	2.50328	2.31857	4.62713		BIRC5	3	7.65707	7.93028	9.4669		SLC22A5	3	-4.47622	-4.27162	-2.43225		OSGIN2	3	-4.98396	-5.71629	-5.88876		SLC30A4	3	-4.30341	-3.7102	-4.83972
AURKB	3	5.09704	5.15124	7.12945		C11orf10	3	2.60487	2.53779	2.80781		BLNK	3	3.47233	3.00473	3.26367		CLIP1	3	-4.47358	-2.95721	-5.642		TLR2	3	-4.98095	-4.5414	-3.83805		LOC100506860	3	-4.2982	-3.03098	-2.01986
B3GALNT1	3	5.96023	3.20375	6.51399		C11orf24	3	2.05003	1.96753	2.73266		BLVRB	3	2.08287	3.44885	3.33849		TCF25	3	-4.47341	-4.09457	-3.85487		IRAK2	3	-4.97137	-3.02131	-4.80274		HYALP1	3	-4.29565	-3.68402	-4.978
B3GALNT2	3	4.3616	2.5762	3.31295		C11orf54	3	2.17596	2.61387	1.91605		BMP2K	3	3.78793	2.74308	2.69105		ABCG1	3	-4.46292	-4.45317	-7.55403		LOC284454	3	-4.95661	-3.52176	-4.4128		GPR87	3	-4.25349	-2.47999	-2.16897
B3GALT2	3	2.44358	1.89002	3.20024		C11orf75	3	3.79303	2.42866	3.91058		BNIP3	3	2.25629	3.32235	3.98689		CLCA2	3	-4.45939	-5.68715	-5.25229		PGAP1	3	-4.95301	-2.21864	-3.79463		EML5	3	-4.24824	-2.0464	-1.97049
B3GNTL1	3	3.16573	2.89137	4.16072		C11orf80	3	3.64441	4.02977	2.61356		BOLA3	3	2.5511	3.12438	4.01398		MTSS1	3	-4.44889	-6.9961	-5.2042		SNTG2	3	-4.93805	-3.91863	-3.12553		GABARAPL1	3	-4.24129	-2.85817	-3.43066
BARD1	3	3.73821	2.31465	2.80934		C12orf23	3	2.13887	2.12128	2.1934		BPNT1	3	4.2309	3.0484	4.69566		ADAMTS5	3	-4.44793	-3.32631	-2.371		LSAMP	3	-4.93292	-4.03622	-3.32786		BTG1	3	-4.23012	-7.29702	-6.78072
BATF	3	2.92091	4.12365	4.00506		C12orf4	3	2.64389	2.62955	2.87732		BRCA1	3	7.2141	5.58053	5.6025		TBX5	3	-4.44378	-2.53781	-3.11745		NR4A3	3	-4.92638	-8.33466	-7.34884		DNAH14	3	-4.22151	-2.92638	-4.18137
BATF3	3	2.33768	2.07399	2.48651		C12orf55	3	7.62658	5.99706	4.36094		BRI3BP	3	2.77953	3.07797	4.05311		AGXT2L1	3	-4.43133	-4.26554	-4.79283		CHRNB3	3	-4.92234	-2.02752	-2.02916		PCIF1	3	-4.22055	-4.15697	-4.82505
BBS10	3	3.12422	2.69792	2.55768		C12orf77	3	4.00436	5.77938	3.70147		BRIP1	3	4.93446	2.70302	3.9546		GTPBP1	3	-4.42762	-2.72879	-2.67131		CNTNAP3	3	-4.91595	-2.93148	-4.51009		LARGE	3	-4.20674	-4.22857	-1.82992
BBS7	3	3.79353	1.92701	2.53671		C14orf159	3	1.91162	2.96999	2.20917		BSPRY	3	3.38375	2.82453	2.73451		DCLK1	3	-4.4276	-2.69956	-4.28178		SMAD3	3	-4.91577	-6.37618	-5.87905		OR2W1	3	-4.20593	-1.96145	-3.75645
BCAT1	3	6.57637	6.1231	6.66753		C14orf64	3	4.62733	2.68976	3.17472		BTN3A2	3	2.92806	3.78598	3.59787		EIF1B	3	-4.4229	-2.09698	-2.23401		IL7R	3	-4.91268	-6.17413	-3.86512		TNRC6C	3	-4.19697	-4.79767	-2.54761
BCAT2	3	2.18072	2.41985	2.38515		C15orf23	3	2.34964	2.07463	3.37423		BTN3A3	3	2.26498	2.77576	1.79512		IQSEC3	3	-4.41264	-2.2308	-2.41525		DDX3Y	3	-4.9077	-3.4039	-2.76244		OFCC1	3	-4.19602	-5.25896	-3.31925
BCCIP	3	3.3278	2.07177	3.24123		C15orf29	3	3.51748	2.81855	1.98844		BUB1	3	4.60617	6.89606	7.20268		IRS2	3	-4.40269	-4.00625	-4.8356		KIF9	3	-4.90096	-3.7107	-4.73639		FAM125B	3	-4.19104	-2.42584	-3.14746
BCKDHB	3	5.75627	5.0771	3.80137		C16orf53	3	2.32027	2.56724	3.25245		BUB1B	3	3.715	4.64558	6.05454		KIAA0317	3	-4.39614	-6.50071	-3.05918		DTX3	3	-4.89484	-2.40451	-2.3414		MAGEB6	3	-4.18936	-4.31506	-4.04061
BET1	3	1.84039	2.58799	2.05375		C17orf62	3	2.99801	4.31397	3.81077		BZRAP1-AS1	3	2.17733	2.21171	2.4696		MAX	3	-4.38878	-2.96547	-3.09982		MAGEA5	3	-4.88037	-3.11429	-2.00774		LOC100507008	3	-4.17275	-1.80947	-4.88843
BFSP2	3	3.20387	2.35605	5.18015		C18orf54	3	3.30866	5.1468	5.33335		BZW2	3	1.73826	2.61833	2.70431		ZNF479	3	-4.38144	-2.39613	-4.3694		EIF4G3	3	-4.86374	-6.17881	-4.79907		RCHY1	3	-4.17054	-3.40718	-2.89883
BHLHE41	3	5.81079	3.44654	2.51662		C19orf47	3	1.97128	2.06259	2.37995		C10orf108	3	1.99638	3.5367	2.73109		ARRDC4	3	-4.36773	-3.42163	-4.83462		ARSI	3	-4.84335	-4.28568	-3.58938		IFRD1	3	-4.16193	-4.35337	-4.77426
BICD2	3	2.48351	2.41718	2.29212		C1GALT1C1	3	4.63546	3.70656	4.61173		C11orf24	3	1.75238	2.36384	2.47846		PPP1R15A	3	-4.35622	-2.96184	-4.40391		RBP2	3	-4.83933	-2.279	-3.30929		LINC00308	3	-4.15317	-2.86873	-3.05448
BID	3	3.37622	2.18191	4.10939		C1orf112	3	2.92918	4.20956	4.06717		C11orf31	3	2.53402	3.03721	2.81347		CALD1	3	-4.35247	-3.41292	-3.73425		POSTN	3	-4.80018	-2.27908	-4.96173		MMP16	3	-4.14847	-4.0607	-2.33928
BIK	3	7.2654	5.89468	5.1205		C1orf53	3	4.70167	2.65633	4.03504		C11orf49	3	1.95615	3.56962	2.72641		SH2D1A	3	-4.35112	-3.68043	-3.21151		RHEB	3	-4.79177	-3.37868	-2.76581		ANKRD36BP2	3	-4.14638	-3.62491	-3.0644
BIRC5	3	8.84424	7.8251	9.29707		C1orf85	3	3.78731	2.04861	5.70196		C11orf67	3	2.64191	6.51997	2.39375		TBX1	3	-4.34695	-3.00124	-3.5716		PSPC1	3	-4.78544	-3.80035	-3.02946		GYPA	3	-4.13515	-2.04521	-3.43916
BLM	3	2.29698	2.94285	3.00629		C1RL	3	2.35735	2.02695	1.88369		C11orf74	3	4.06339	5.32657	1.783		ATOH7	3	-4.33197	-2.61101	-2.33934		CDKN2D	3	-4.78468	-8.14741	-4.20726		HBB	3	-4.13123	-6.77457	-4.227
BLNK	3	2.97358	2.631	2.76717		C1S	3	3.04325	3.06646	1.8427		C11orf75	3	2.33328	3.76602	3.82453		CARD14	3	-4.33046	-3.31058	-2.65031		ID1	3	-4.78263	-1.86548	-4.40487		IRS2	3	-4.10121	-3.49247	-4.95286
BLVRB	3	2.3452	2.96951	3.01327		C20orf132	3	4.0582	2.60736	2.05993		C11orf93	3	2.09109	1.98639	2.98592		MALL	3	-4.3127	-4.13339	-3.09331		KLF11	3	-4.77898	-4.93104	-4.15374		FLJ38576	3	-4.09891	-1.9204	-3.89859
BMP2K	3	3.67874	2.63581	2.72332		C20orf196	3	3.15633	4.43194	2.29886		C12orf4	3	2.8245	1.98925	2.6092		IDS	3	-4.31124	-5.24707	-3.88757		CHMP1B	3	-4.77345	-3.02516	-3.80198		ICOSLG	3	-4.09877	-3.9309	-5.31129
BOLA3	3	3.3347	3.35828	3.99572		C20orf94	3	6.2101	4.82848	5.32939		C12orf55	3	3.30473	3.31052	2.46261		RBM33	3	-4.30171	-2.62371	-2.68251		SLC6A6	3	-4.76885	-4.42509	-5.20637		NIPAL4	3	-4.0905	-2.86523	-6.47291
BOLA3-AS1	3	1.81865	3.88657	2.54672		C21orf58	3	5.06376	3.46947	3.37265		C12orf77	3	3.67043	4.43455	3.54364		PRR7	3	-4.30129	-2.84489	-3.58705		TNFRSF21	3	-4.76271	-6.05198	-4.67387		MAL	3	-4.07748	-2.71498	-3.17047
BOP1	3	2.22386	3.94	3.30385		C2orf43	3	8.26055	4.9437	3.77052		C14orf126	3	2.26471	3.03701	2.92978		CYLD	3	-4.29938	-4.06299	-4.68669		GALNT6	3	-4.75318	-2.49588	-2.78507		IL12A	3	-4.06996	-1.91373	-2.83304
BPNT1	3	4.77042	5.26474	3.72264		C2orf74	3	2.87883	2.28003	3.05033		C14orf132	3	3.18571	2.20272	3.84889		FOXA1	3	-4.29801	-2.96668	-4.14438		SLC1A6	3	-4.71716	-3.16126	-1.82981		KLF3	3	-4.06913	-3.47401	-3.78584
BRCA1	3	8.98042	5.64086	6.07074		C2orf88	3	1.961	2.0415	7.59174		C16orf53	3	1.88682	2.40702	3.25285		PEX5L	3	-4.28981	-3.35646	-3.84918		FYB	3	-4.71488	-3.48303	-6.56602		PTP4A1	3	-4.06391	-3.17485	-2.77678
BRCC3	3	2.07332	1.82087	2.45229		C3orf70	3	5.70445	4.61935	5.89336		C16orf88	3	5.21621	3.01389	2.44941		CRABP1	3	-4.26545	-4.15468	-2.50545		DDX19B	3	-4.70524	-4.98866	-4.6838		SQSTM1	3	-4.06196	-4.01039	-2.56669
BRI3BP	3	3.20891	2.77289	3.83693		C5orf54	3	6.55061	5.16237	3.99609		C17orf53	3	2.18343	3.03433	2.30125		IRAK2	3	-4.26438	-2.18314	-3.31442		AP1S3	3	-4.702	-4.64787	-4.98129		AFF4	3	-4.06107	-2.85245	-3.34911
BRIP1	3	6.60618	3.33105	4.8553		C5orf63	3	4.27894	3.97614	2.27652		C17orf62	3	3.11251	3.46848	3.85028		FOXP4	3	-4.26436	-3.65699	-4.22632		TMEM151B	3	-4.7012	-2.15394	-2.38722		MYO3B	3	-4.04665	-3.49189	-3.37213
BTN3A2	3	2.0121	3.51503	3.32171		C6orf52	3	4.89084	3.96315	2.22119		C17orf99	3	6.38547	5.17348	3.14902		MALAT1	3	-4.26206	-2.91471	-6.00808		FOXK1	3	-4.69497	-2.40584	-2.0759		LOC284801	3	-4.04554	-3.37798	-1.91977
BUB1	3	5.41103	7.54473	7.54848		C7orf45	3	2.65423	3.36988	3.24697		C18orf54	3	3.92643	4.83676	5.12545		METTL21D	3	-4.25778	-2.51226	-4.27526		MUC13	3	-4.68626	-2.47456	-1.8224		JMY	3	-4.03687	-3.89783	-3.51631
BUB1B	3	4.75314	4.76421	6.23175		CA12	3	3.36054	2.72421	2.81108		C1GALT1C1	3	2.53634	1.86438	2.46753		FAM125B	3	-4.25772	-3.94574	-3.47183		KDR	3	-4.67868	-5.34376	-4.84439		NFIB	3	-4.0328	-4.90863	-3.46082
BZW2	3	2.08333	2.22535	2.55493		CABLES1	3	4.39968	3.93013	2.97822		C1orf112	3	2.92129	5.16966	4.2661		HHIPL2	3	-4.24398	-2.00142	-2.68619		ABHD12B	3	-4.67348	-4.04136	-2.56928		DICER1	3	-4.02461	-3.28457	-3.70789
C10orf25	3	2.29921	1.95719	4.15374		CACNB4	3	2.31791	2.41679	2.52378		C1orf162	3	2.38541	2.05527	2.72853		RBP2	3	-4.22732	-4.35002	-1.8276		UHRF1BP1L	3	-4.66941	-5.15941	-4.15288		GUCA1C	3	-4.02251	-3.13166	-5.44763
C11orf31	3	2.59638	3.07667	2.80758		CADM1	3	5.40761	6.98087	4.43742		C1orf21	3	3.82569	4.31611	4.85112		UBR4	3	-4.22038	-4.73099	-4.1632		DOPEY2	3	-4.65903	-3.11185	-3.55892		EFHB	3	-4.02099	-3.53403	-4.76421
C11orf65	3	1.8616	5.34114	2.13955		CADM4	3	3.6673	3.84028	3.1933		C1orf85	3	3.70728	3.35398	6.33752		DST	3	-4.21017	-5.20389	-3.26456		RGL3	3	-4.65786	-2.04113	-2.11762		IL6ST	3	-4.00855	-3.5479	-5.06717
C11orf73	3	2.55113	2.86684	3.37775		CADPS	3	3.7884	6.10087	4.44897		C1RL	3	1.74192	2.486	2.31174		FLJ40288	3	-4.20985	-2.25962	-3.18576		FAM87A	3	-4.65284	-5.4995	-2.88179		LOC439911	3	-4.00188	-2.03357	-3.66951
C11orf75	3	3.88065	3.22232	3.70086		CALML4	3	5.45144	6.59078	5.42352		C20orf132	3	2.01527	3.92732	3.30951		UHRF1BP1L	3	-4.19877	-3.71307	-3.53683		TCF25	3	-4.65144	-5.05969	-3.06355		APBB2	3	-3.99804	-2.15543	-3.14845
C11orf82	3	2.33073	4.09868	2.69712		CALU	3	3.4835	1.91394	4.24915		C20orf196	3	4.38352	6.0964	3.2573		SPOCK2	3	-4.18404	-3.47599	-3.57918		TGFBR2	3	-4.64402	-2.77318	-4.62596		MED23	3	-3.99266	-3.93349	-2.62008
C12orf4	3	2.91469	2.3173	3.01106		CAMK1	3	3.06654	2.88379	3.99948		C20orf94	3	6.23479	4.98782	4.87314		LOC144742	3	-4.18361	-1.85989	-1.83098		GH1	3	-4.64258	-3.12892	-5.29346		KDM5B	3	-3.98667	-3.15728	-1.86498
C12orf55	3	4.11513	3.96432	2.06107		CAMKK2	3	3.39702	3.0501	3.43269		C21orf33	3	1.79905	2.90867	2.91541		PDE4B	3	-4.17373	-3.19839	-4.09308		ZNF703	3	-4.63313	-3.05732	-3.09264		C9orf72	3	-3.98579	-4.07069	-5.56333
C12orf77	3	4.45197	6.26857	4.43706		CAMKMT	3	5.81327	4.79798	4.02425		C21orf58	3	5.95726	4.89973	4.33954		CLRN3	3	-4.16771	-3.92304	-2.56132		TCP11L2	3	-4.62312	-2.50391	-3.70023		HOMER3	3	-3.98323	-3.70738	-3.04874
C14orf126	3	2.32208	3.01512	2.85335		CAMSAP2	3	4.15161	5.65023	4.77383		C2orf43	3	8.50772	5.85231	4.23143		HEPH	3	-4.16683	-3.14055	-1.83702		MED23	3	-4.62165	-3.64116	-2.77286		RGS1	3	-3.97845	-4.55533	-4.19695
C14orf142	3	1.8474	1.96437	2.47152		CANX	3	2.88735	2.29051	2.91638		C2orf56	3	2.98279	2.16552	2.30949		PCDHGA11	3	-4.15981	-4.12321	-4.23996		MMAA	3	-4.61698	-3.74284	-5.15768		C17orf59	3	-3.96679	-1.91995	-2.77495
C14orf56	3	2.57337	2.52043	2.82169		CARD8	3	2.70078	3.90653	2.78047		C3orf52	3	4.28053	2.15975	4.42489		AHI1	3	-4.15816	-5.69506	-4.4479		MCF2L	3	-4.61395	-4.22844	-4.08482		MMP28	3	-3.96632	-2.9501	-2.83847
C15orf23	3	2.02078	2.84094	3.25602		CASP1	3	2.28494	2.29927	2.72048		C4orf27	3	1.98842	1.93756	2.89809		PRR15	3	-4.1557	-3.69156	-3.26323		RASSF5	3	-4.60621	-2.78303	-2.72052		FOSL2	3	-3.96106	-4.03132	-3.66131
C16orf53	3	2.18475	2.35556	3.40083		CASP10	3	3.6035	3.30373	2.95279		C4orf34	3	4.67098	3.60482	3.52515		KCNK7	3	-4.15485	-3.52854	-3.12765		NFKBID	3	-4.58885	-6.03242	-6.93735		ARRDC4	3	-3.95523	-2.72941	-4.04826
C16orf59	3	4.77513	2.53437	5.20934		CASP3	3	1.87858	2.15351	1.94276		C5orf34	3	3.54781	2.83947	3.79369		NGEF	3	-4.15374	-4.83061	-2.71938		PLEKHA1	3	-4.56127	-4.72048	-7.84752		RBPMS	3	-3.94592	-3.3414	-2.48716
C16orf88	3	5.50721	2.88671	2.69201		CASP6	3	2.46057	2.4071	2.41533		C5orf54	3	2.79742	5.10218	2.9976		CD3D	3	-4.15326	-3.74301	-4.13169		APLP2	3	-4.55354	-4.24331	-3.85657		DCUN1D1	3	-3.94265	-3.61265	-3.14343
C17orf58	3	2.49843	2.20174	2.78119		CAV1	3	2.35911	1.997	2.00888		C5orf63	3	3.37474	4.9264	2.08608		LOC401324	3	-4.1479	-1.84684	-2.64865		P2RY14	3	-4.54775	-4.02854	-7.59589		RAB18	3	-3.935	-3.55937	-4.41281
C17orf62	3	2.47895	3.13417	2.88619		CBR1	3	2.7545	2.43035	2.88796		C6orf108	3	2.18167	2.34833	2.88193		BTG1	3	-4.14629	-6.49344	-5.85948		ACTN1	3	-4.54326	-2.52567	-2.17866		ZBTB16	3	-3.93387	-3.85049	-4.03944
C17orf99	3	5.48744	3.49064	3.16866		CBR4	3	5.02693	3.2421	4.28466		C6orf52	3	4.18648	2.41765	3.69681		LINC00518	3	-4.12177	-2.5181	-3.46544		IFIT2	3	-4.54155	-2.24787	-2.41049		B3GAT2	3	-3.93136	-2.34365	-3.67843
C18orf54	3	4.55526	5.39736	6.11464		CBS	3	1.93445	3.63432	3.03454		C9orf123	3	2.00457	2.85456	2.48943		CH25H	3	-4.1189	-2.89867	-1.77959		SPRY1	3	-4.53998	-4.05637	-5.08973		ITK	3	-3.92946	-2.85363	-5.40088
C1GALT1C1	3	2.52721	2.95823	2.96529		CBX2	3	2.27217	3.49133	3.42063		C9orf3	3	2.99537	3.47966	1.93271		SRSF3	3	-4.11808	-2.92476	-3.38916		KCNH8	3	-4.53668	-3.75276	-4.16156		HIST1H1T	3	-3.92388	-2.36336	-1.92646
C1orf112	3	4.30011	5.33196	4.71547		CCDC111	3	2.10532	2.8927	2.36675		C9orf64	3	2.46583	3.93988	3.48339		C17orf59	3	-4.11436	-2.51529	-2.34851		MAGEC3	3	-4.52792	-4.80319	-3.27236		FLJ42709	3	-3.91645	-2.45713	-2.24423
C1orf114	3	2.9712	3.07934	3.94422		CCDC125	3	1.89341	1.97739	3.5386		C9orf85	3	5.49703	2.05408	3.33147		ELK4	3	-4.10141	-3.10117	-3.09427		EIF1	3	-4.52614	-4.55869	-5.05641		CDC14A	3	-3.91595	-3.21638	-2.67739
C1orf21	3	3.97515	2.77213	4.48519		CCDC13	3	4.56056	4.62115	2.01273		CABLES1	3	3.87629	2.71392	2.70369		RARA	3	-4.09615	-3.26815	-3.31651		TPSAB1	3	-4.52534	-2.09348	-3.40344		USP15	3	-3.90651	-4.34771	-3.85667
C1orf53	3	4.02468	3.34312	4.17874		CCDC14	3	2.62966	3.73046	2.52451		CALML4	3	3.22024	5.36267	4.35567		GABARAPL1	3	-4.09357	-3.16818	-3.6138		BHLHE40	3	-4.51378	-2.86582	-2.11822		ARAF	3	-3.90001	-2.62086	-3.18304
C1orf85	3	3.90271	3.10628	5.36761		CCDC15	3	6.73223	6.12883	3.76014		CAMK1	3	3.68686	2.34356	3.66074		NR4A1	3	-4.09003	-3.87665	-3.52532		RREB1	3	-4.50781	-3.75226	-3.30577		FAF1	3	-3.87753	-1.97445	-2.96052
C20orf196	3	4.59897	4.94489	2.78065		CCDC150	3	4.2993	4.68323	2.98817		CAMKK2	3	2.32902	2.00841	2.93166		C14orf105	3	-4.0898	-3.10344	-2.78505		PDE2A	3	-4.50707	-4.39797	-2.77533		PSPC1	3	-3.87317	-2.45361	-2.44215
C20orf94	3	6.70776	4.46882	6.02424		CCDC163P	3	5.69272	5.69326	4.41866		CAMKMT	3	4.73607	5.40463	5.02544		TBX2	3	-4.08975	-2.17498	-3.93187		NIM1	3	-4.50144	-1.97358	-2.60523		SNRPE	3	-3.87187	-3.96006	-3.0942
C21orf58	3	5.65492	3.94124	3.43398		CCDC168	3	2.98631	2.7141	3.52492		CAMSAP1	3	2.87716	4.05343	3.56892		ZBTB16	3	-4.08949	-3.64489	-5.07637		CYTH3	3	-4.49735	-3.29156	-2.72492		FGF9	3	-3.86671	-7.4828	-4.5614
C2orf43	3	8.87023	5.96686	4.23343		CCDC18	3	3.37839	3.84147	3.30871		CAMSAP2	3	2.73696	4.40466	3.09931		GRIA4	3	-4.07635	-5.16034	-3.29213		PPP4R1L	3	-4.49689	-4.81105	-3.38232		HOXA7	3	-3.85474	-3.47273	-2.5681
C2orf56	3	3.20839	2.42591	2.48624		CCDC41	3	4.37179	4.14893	1.9064		CANX	3	1.99977	1.86641	2.12394		CCDC67	3	-4.07025	-2.91795	-2.76102		CDC14A	3	-4.49174	-6.5063	-5.02031		EIF1	3	-3.85009	-4.00431	-6.01988
C2orf65	3	2.70412	3.36445	3.49421		CCDC61	3	3.08695	2.81561	4.55449		CAP1	3	2.54057	1.95463	2.4967		EPHA10	3	-4.04845	-3.01541	-3.81157		RC3H2	3	-4.46029	-4.64483	-5.43478		HERC3	3	-3.83462	-3.68301	-4.92263
C2orf74	3	2.08884	2.03152	2.31083		CCDC85A	3	3.31537	4.86708	3.77358		CAPN6	3	3.14659	3.02719	3.54296		KCNJ3	3	-4.0472	-3.48918	-2.13506		LCN15	3	-4.44719	-1.96861	-2.10621		SLC24A4	3	-3.83426	-1.95589	-2.77466
C3orf14	3	4.39899	2.13114	4.5916		CCDC88A	3	6.90074	5.12819	5.35762		CARD6	3	2.94413	2.49678	3.0471		MEGF6	3	-4.04638	-4.43213	-6.99214		TMEM185B	3	-4.44705	-3.90453	-2.70431		NDUFA7	3	-3.83275	-3.66483	-2.84118
C3orf26	3	2.2376	2.63036	2.90596		CCDC90A	3	2.19577	2.15774	2.61263		CARD8	3	2.56883	3.71094	2.15358		GNAQ	3	-4.04387	-5.54388	-5.27382		GNG2	3	-4.42771	-3.47936	-3.62939		AHI1	3	-3.82585	-5.40975	-3.46213
C4orf21	3	2.09873	2.15127	1.77		CCL4	3	5.40899	1.86977	2.86943		CASP1	3	2.22456	2.36503	2.18408		VIPR2	3	-4.04225	-5.75485	-5.86451		GPC4	3	-4.41091	-3.02879	-3.42335		ZEB1	3	-3.82006	-6.46219	-4.55714
C4orf27	3	2.89968	2.37812	3.54732		CCNA2	3	7.43543	7.63051	6.65668		CASP2	3	1.87523	2.06884	2.21263		CXCR4	3	-4.03356	-2.26219	-3.45152		COX4I1	3	-4.40331	-3.35449	-3.81052		MATN1-AS1	3	-3.81313	-2.56449	-4.73439
C4orf34	3	3.82075	2.57491	3.16226		CCNB1	3	9.14321	5.35961	5.32252		CASP6	3	2.60035	2.27863	2.91149		ST18	3	-4.0249	-4.94688	-4.14071		SCN9A	3	-4.3903	-2.04684	-1.91005		KLF14	3	-3.81078	-2.07956	-3.09491
C5orf34	3	4.25777	2.73326	4.30879		CCNB2	3	4.17359	4.13637	7.24519		CASQ1	3	2.50177	3.25782	4.35928		HBP1	3	-4.01174	-2.61541	-3.06825		C1orf86	3	-4.37375	-3.1274	-3.45725		IL7R	3	-3.80909	-3.49406	-4.15482
C5orf54	3	6.76557	6.1702	4.69676		CCND2	3	5.23397	5.20083	3.64973		CASR	3	2.15076	3.53408	3.65178		LOC439911	3	-4.00328	-2.39863	-3.8269		SP3	3	-4.3725	-2.44836	-2.34956		CUL1	3	-3.80557	-2.63396	-3.96399
C5orf55	3	1.86512	3.2847	3.09491		CCNE2	3	3.89324	4.21653	4.95574		CAT	3	3.98389	2.35403	2.87477		NUP88	3	-4.00206	-5.00178	-4.46408		MFN2	3	-4.37067	-3.38025	-3.03751		GRIK5	3	-3.80198	-2.13157	-3.07341
C5orf63	3	4.68512	4.33185	2.30558		CCNF	3	4.68958	4.70824	3.21127		CATX-1	3	2.65807	4.2995	2.31856		CSRNP1	3	-4.00117	-2.92173	-4.20295		CMTM3	3	-4.36481	-1.94727	-2.70136		MGAT4A	3	-3.79862	-5.40448	-4.52624
C6orf108	3	2.37138	2.26308	2.00006		CCR10	3	2.68382	2.3649	3.12914		CBR1	3	3.04893	4.04067	3.90715		PARD6B	3	-3.99785	-2.64874	-4.30805		HOMER3	3	-4.35762	-2.91788	-3.28841		CAPN13	3	-3.79197	-2.75087	-2.25117
C6orf211	3	2.26369	1.76948	2.76896		CCR2	3	6.55536	3.93496	3.33064		CBR4	3	5.03545	2.78272	3.98511		ZNF821	3	-3.98058	-3.55918	-2.81687		RFFL	3	-4.35313	-3.00846	-3.65943		GABRB3	3	-3.7895	-2.58237	-2.76617
C6orf52	3	4.42401	4.49678	4.96173		CD180	3	3.44021	3.55217	3.12005		CBX2	3	3.07375	4.52995	3.98638		C10orf54	3	-3.97481	-2.52413	-4.08801		SRMS	3	-4.35247	-3.25447	-2.60926		ANXA1	3	-3.78244	-2.22762	-6.20732
C8orf48	3	3.91278	3.98027	3.56328		CD226	3	3.03049	6.08139	6.80707		CCDC111	3	2.37002	2.34619	2.48817		SLC3A1	3	-3.9687	-4.46705	-3.04858		BICC1	3	-4.33962	-2.6481	-3.35987		PDXDC1	3	-3.77797	-2.83572	-3.56276
C9orf123	3	2.34931	2.78934	2.30745		CD27	3	3.9809	3.87171	4.61109		CCDC125	3	2.36613	2.61027	3.20234		DCTN2	3	-3.9648	-2.84156	-3.00849		MYADM	3	-4.31784	-3.59976	-4.12508		TFG	3	-3.77587	-2.40802	-1.93139
C9orf40	3	1.84266	2.11472	3.69656		CD300A	3	3.69809	5.23182	5.83495		CCDC13	3	3.26805	2.59566	2.09157		C9orf11	3	-3.96134	-3.20667	-1.90676		ODF3L1	3	-4.31417	-4.68357	-4.45974		SAP30L	3	-3.77479	-2.33758	-2.47097
C9orf64	3	3.18693	3.56072	3.60107		CD38	3	3.95274	4.35974	4.15099		CCDC15	3	5.78421	5.22546	2.79255		PPIL6	3	-3.95166	-3.96815	-3.35999		PER2	3	-4.30892	-4.44273	-4.33008		TEX34	3	-3.76366	-3.8467	-3.6406
CACYBP	3	2.0414	1.90097	2.75738		CD3EAP	3	2.22209	2.29066	3.75115		CCDC151	3	2.76143	1.81106	2.41414		NOG	3	-3.95119	-1.86607	-3.21405		SGSH	3	-4.29394	-3.35233	-2.37051		ABCA1	3	-3.76296	-4.13449	-4.52002
CADM2	3	5.1573	4.02835	2.63034		CD44	3	3.74785	4.01743	2.57256		CCDC18	3	3.07584	1.89128	2.17003		LOC643711	3	-3.95059	-5.02455	-3.8636		POLR2A	3	-4.2937	-4.36943	-1.89484		CLDN19	3	-3.76094	-2.09544	-3.1314
CALML4	3	3.4973	4.77045	4.04687		CD46	3	2.81678	2.47191	3.30783		CCDC34	3	2.70978	4.60984	4.65854		LOC100505949	3	-3.95057	-3.47136	-1.76662		TCAP	3	-4.28654	-2.9756	-2.94389		PAX8	3	-3.75459	-2.53227	-3.34258
CAMK1	3	3.14217	1.79862	3.44142		CD63	3	2.0052	2.10569	2.26022		CCDC61	3	3.83082	3.18916	4.57636		MAGI1	3	-3.94623	-3.38016	-2.54338		ITK	3	-4.28454	-3.75323	-2.95305		HSPA13	3	-3.74799	-2.50321	-2.807
CAMKMT	3	6.33618	5.51281	4.89674		CD9	3	1.98391	2.43862	2.04382		CCDC88A	3	4.09632	3.33731	2.54742		GUCY1A2	3	-3.94011	-2.45522	-4.00068		STK17A	3	-4.28181	-3.61898	-4.52017		FOSL1	3	-3.74721	-2.49642	-2.06618
CAMSAP1	3	3.11711	2.91324	3.11755		CD96	3	2.76318	3.57235	2.52001		CCHCR1	3	3.58829	4.11482	1.9291		RAB7A	3	-3.91893	-3.83997	-3.54416		PLK2	3	-4.26874	-5.14787	-3.70687		PCDH8	3	-3.74649	-1.91544	-4.61564
CAMSAP2	3	2.81061	5.95344	4.00793		CDC14B	3	2.09051	3.53961	2.68153		CCL22	3	7.22449	3.64957	5.46823		LOC644135	3	-3.90996	-4.25614	-3.05251		METTL21D	3	-4.26812	-2.05238	-3.72908		DSEL	3	-3.74048	-3.51655	-3.52542
CAMSAP3	3	2.63632	2.7318	2.19297		CDC20	3	7.16062	7.50045	8.96029		CCL4	3	5.65207	4.52935	3.88148		PCIF1	3	-3.90805	-3.60538	-4.11723		MTPN	3	-4.26023	-4.0676	-2.35875		DR1	3	-3.7404	-3.04809	-1.85406
CAP1	3	2.49549	1.82395	2.61645		CDC25A	3	5.63449	4.99823	5.6461		CCNA2	3	6.78497	9.16799	6.81729		SEZ6L	3	-3.90528	-3.13779	-3.55114		CD69	3	-4.25747	-7.42264	-7.06497		ABCG1	3	-3.73431	-5.01132	-5.2184
CARD6	3	3.35411	1.79313	3.43977		CDC25C	3	7.18491	7.04675	6.93492		CCNB1	3	9.3492	7.05453	5.75836		TLE1	3	-3.89317	-3.60552	-3.95523		HGSNAT	3	-4.25677	-4.15477	-2.00927		C21orf2	3	-3.72831	-3.36299	-2.08478
CARD8	3	2.5736	2.8935	2.15524		CDC45	3	4.33156	3.46651	5.95877		CCNB2	3	3.98364	5.9054	7.45053		FGF18	3	-3.88762	-4.28985	-3.96611		CREM	3	-4.24948	-4.45655	-3.36117		SPRY1	3	-3.72405	-2.49971	-3.79409
CARHSP1	3	2.54892	2.25683	2.5747		CDC6	3	8.88226	7.4702	8.60027		CCND2	3	4.3468	4.88987	2.64732		MORN5	3	-3.87965	-3.34851	-2.98155		ANGPT1	3	-4.24584	-4.39159	-4.17951		CHMP1B	3	-3.71964	-2.47271	-3.51338
CASC2	3	4.51194	3.73462	3.55686		CDCA2	3	3.39578	2.89398	5.36393		CCNE2	3	3.71314	4.07632	4.70817		PTPRG	3	-3.87642	-5.00079	-3.17641		FRMD3	3	-4.23896	-2.28755	-3.55355		SMEK2	3	-3.71874	-3.76808	-3.68392
CASC5	3	4.79312	2.51738	3.04743		CDCA3	3	4.32084	5.65187	5.89992		CCNF	3	4.84818	6.1414	3.9933		C19orf45	3	-3.8741	-4.79473	-4.36163		NGEF	3	-4.22534	-1.9087	-2.79089		SAMD5	3	-3.71339	-2.82427	-1.95189
CASKIN2	3	2.11973	2.08166	2.18295		CDCA5	3	2.41104	4.39082	5.30195		CD180	3	3.94812	4.00256	2.78962		GRIK5	3	-3.87313	-3.81174	-2.59587		ZCWPW1	3	-4.22487	-3.41835	-2.62377		PRR7	3	-3.71298	-2.34364	-3.18262
CASP1	3	2.53604	2.33345	2.76361		CDCA8	3	3.35572	3.17615	3.23341		CD19	3	2.1441	2.90888	2.31337		CD28	3	-3.86514	-6.55302	-2.60114		PRKCH	3	-4.2174	-2.79274	-5.41715		LOC643837	3	-3.71069	-2.51781	-2.83778
CASP2	3	4.39598	2.89235	2.81753		CDH1	3	3.70031	5.67795	9.37179		CD1C	3	6.21839	2.57444	3.70704		DLG2	3	-3.84629	-1.80412	-3.47002		KLF3	3	-4.20647	-4.90333	-4.08399		LYZ	3	-3.69133	-2.44904	-2.2884
CASP6	3	2.78194	2.20223	3.16055		CDK1	3	9.71645	6.17668	7.99396		CD24	3	4.31444	1.94117	2.10724		KLF14	3	-3.84207	-1.79326	-1.98191		SLC5A12	3	-4.2008	-2.29408	-2.69791		TCF7	3	-3.67355	-2.26706	-1.77324
CASQ1	3	2.29282	3.06275	3.4665		CDK2AP2	3	2.51977	3.20775	3.65934		CD274	3	2.83646	2.04214	3.26683		C4orf33	3	-3.84102	-3.55143	-4.57018		SMAD7	3	-4.19239	-5.57632	-5.21339		GRIK3	3	-3.66954	-2.44418	-5.14099
CAT	3	3.73954	2.20446	2.90365		CDK5	3	4.21908	4.68496	5.73843		CD300C	3	2.42543	1.90083	2.14732		HIST1H1T	3	-3.83581	-1.75303	-3.0121		TRAF4	3	-4.1869	-5.03683	-3.80477		BLID	3	-3.65916	-3.03836	-1.89927
CBR1	3	3.77938	3.94437	3.68708		CDKN1C	3	2.08949	3.38729	2.9111		CD3EAP	3	2.23214	3.22146	4.3195		OR2M4	3	-3.83234	-1.7794	-3.31962		RASGRP2	3	-4.18545	-4.56742	-4.13247		PWRN1	3	-3.65707	-2.49289	-2.24618
CBR4	3	5.08894	3.0688	4.02808		CDKN2C	3	3.47756	2.12955	4.61236		CD46	3	4.74805	3.47629	2.44119		VSNL1	3	-3.83092	-3.13207	-2.85417		PITPNM2	3	-4.18481	-3.03476	-3.54328		KIAA1683	3	-3.6568	-6.83703	-6.08214
CBX2	3	3.24353	3.63017	3.50705		CDKN3	3	7.1088	4.38678	5.64635		CD53	3	1.94286	2.63208	2.26593		STARD10	3	-3.82922	-4.10846	-4.36678		MPP7	3	-4.17826	-8.32668	-5.35859		C1orf180	3	-3.65085	-2.69732	-3.21089
CCBL1	3	2.2026	1.94	2.21043		CDRT4	3	4.00259	6.22325	4.45829		CD72	3	3.23133	3.74058	2.662		TRAT1	3	-3.82029	-8.10625	-8.8084		ABCG1	3	-4.17702	-4.05991	-3.5102		GNA13	3	-3.64589	-3.42882	-5.67372
CCDC111	3	2.98321	2.91898	3.00603		CDT1	3	7.00458	3.86551	5.23477		CD9	3	2.13932	6.24376	4.30635		TGFBR3	3	-3.81997	-4.40434	-2.39494		IQSEC3	3	-4.17542	-4.51895	-3.09368		CD8A	3	-3.64144	-5.04206	-3.97326
CCDC125	3	2.67903	2.29089	2.37189		CEACAM21	3	3.20755	2.51486	2.96825		CD96	3	4.58573	9.56305	6.07785		TGM2	3	-3.81516	-2.16477	-3.81156		AMBRA1	3	-4.16711	-1.93253	-4.16702		PELI1	3	-3.64085	-4.40671	-4.51838
CCDC132	3	5.6668	5.53588	2.02582		CECR1	3	3.13734	3.75561	3.59119		CDC20	3	6.82463	8.14929	9.0784		NNMT	3	-3.81317	-2.87621	-3.42854		SRSF3	3	-4.16611	-2.0254	-2.84459		ABHD13	3	-3.6402	-4.35999	-4.47921
CCDC15	3	7.58708	4.99541	3.57451		CECR9	3	3.6633	4.497	2.31873		CDC25A	3	4.17987	6.58168	6.67654		MTMR12	3	-3.81284	-2.73797	-3.19589		CYP2C19	3	-4.16461	-4.75916	-2.12879		GRIA3	3	-3.63342	-2.3659	-3.39448
CCDC150	3	4.84189	1.85936	3.4925		CENPA	3	4.1967	3.10625	5.085		CDC25C	3	7.12534	7.04078	6.88315		SIN3A	3	-3.81231	-5.66528	-5.0127		NRARP	3	-4.16364	-3.05003	-2.6765		ZNF804B	3	-3.62171	-2.16897	-3.49467
CCDC163P	3	2.93062	4.22315	1.7805		CENPE	3	4.5071	4.25715	5.61107		CDC42BPA	3	2.42841	2.78332	3.8581		RANBP17	3	-3.81163	-2.28964	-2.82368		TP53BP1	3	-4.15779	-2.35985	-5.15002		GATA4	3	-3.6215	-2.68875	-2.14711
CCDC171	3	5.42941	3.88956	4.62998		CENPF	3	5.36928	4.63148	5.58103		CDC45	3	3.34855	6.23225	7.31096		COL6A1	3	-3.80745	-2.81247	-2.41027		EFCAB6	3	-4.15577	-4.34872	-3.05675		PFKFB2	3	-3.62128	-5.17943	-2.42526
CCDC18	3	4.33838	2.80557	3.72371		CENPI	3	4.56342	4.25839	2.58755		CDC6	3	7.05507	8.57033	8.26713		OBSL1	3	-3.80484	-4.22613	-3.31636		ARRDC2	3	-4.14158	-4.78012	-4.689		ACOT6	3	-3.62024	-3.17128	-3.42592
CCDC34	3	4.22598	4.78697	5.65196		CENPJ	3	5.50853	4.22897	6.03946		CDC7	3	2.08055	2.58677	2.08635		EGFR	3	-3.7976	-2.32967	-2.99311		NUCKS1	3	-4.13888	-4.73393	-2.47293		SPINK5	3	-3.61847	-2.96645	-3.25719
CCDC88A	3	5.70574	2.91005	3.7199		CENPK	3	4.29256	3.08068	4.29354		CDCA2	3	2.83498	3.95823	5.30157		TAGAP	3	-3.79558	-2.91057	-4.22619		LARGE	3	-4.1355	-4.45942	-5.13421		GLIS3	3	-3.61576	-2.20648	-2.22611
CCDC90A	3	1.85853	2.02162	2.347		CENPN	3	2.65144	3.1522	3.24769		CDCA3	3	3.58806	7.12669	5.89525		TECTA	3	-3.78951	-2.70758	-2.97488		HSPD1	3	-4.13243	-3.56557	-3.88653		LRRC41	3	-3.61385	-2.31316	-2.21761
CCDC99	3	2.04201	2.72582	3.22664		CENPW	3	3.33573	2.59039	4.62015		CDCA5	3	2.17745	5.75019	6.09037		PLA2R1	3	-3.78861	-2.08701	-3.94974		SKIL	3	-4.13003	-3.81179	-4.39074		LOC285441	3	-3.60862	-3.76067	-2.00261
CCL22	3	7.52031	5.23835	6.58957		CEP104	3	3.0352	1.88596	3.09837		CDCA7	3	2.7345	4.39884	5.04552		MCF2L	3	-3.7841	-3.0706	-3.46624		SMURF1	3	-4.12955	-4.09557	-3.82598		ZNF24	3	-3.60715	-2.18619	-2.18942
CCL4	3	5.35709	4.13401	4.16151		CEP128	3	7.34339	6.8819	7.08842		CDCA8	3	3.16339	4.21684	3.57709		ARG1	3	-3.78055	-4.25408	-4.89728		CBLB	3	-4.12728	-2.87082	-2.76674		PTGER3	3	-3.59563	-3.79297	-4.43996
CCNA2	3	8.1823	9.78644	7.38344		CEP152	3	3.46462	4.33025	4.72683		CDK1	3	9.72759	6.74313	7.97623		RSPH4A	3	-3.77934	-2.98076	-2.66822		ARMCX4	3	-4.12404	-2.69683	-2.31253		AEBP2	3	-3.58713	-3.18749	-1.87374
CCNB1	3	10.2063	7.16669	5.63993		CEP41	3	2.27363	5.26595	3.08441		CDK2AP2	3	1.76749	3.3776	3.66988		COL14A1	3	-3.77765	-2.68899	-4.13238		DUSP8	3	-4.12147	-3.4652	-4.96623		SKIL	3	-3.57644	-4.71963	-5.69966
CCNB2	3	4.79159	5.98367	7.25633		CEP44	3	3.23854	4.71429	3.40397		CDK5	3	3.75519	5.54512	5.83107		OPN1SW	3	-3.77653	-4.32378	-2.65153		C7orf61	3	-4.11173	-2.12281	-2.27063		TRPC6	3	-3.56981	-3.00593	-4.8975
CCND2	3	4.48882	5.19561	3.10133		CEP55	3	6.377	4.38939	7.79747		CDKL1	3	4.58593	3.45398	4.12126		SMCR5	3	-3.76642	-3.34489	-2.46994		ZBTB16	3	-4.10244	-4.37829	-5.49545		ERVK13-1	3	-3.56709	-3.44505	-2.26448
CCNE2	3	5.7424	6.23014	5.83156		CEP57L1	3	4.975	3.07868	5.88273		CDKN3	3	6.40241	5.53018	5.4964		LOC100129550	3	-3.76395	-4.32752	-4.07142		LOC100505573	3	-4.09784	-4.17764	-3.64932		WHAMM	3	-3.56603	-3.49716	-3.68141
CCNF	3	5.65004	6.09629	3.49894		CEP70	3	3.08783	3.35919	2.07762		CDT1	3	6.34795	5.918	6.11591		RUNX1T1	3	-3.76337	-3.19718	-3.07422		CD3D	3	-4.09781	-3.98607	-4.12508		NR4A1	3	-3.55806	-2.45181	-3.49502
CCT5	3	1.97113	1.96397	2.88826		CEP85	3	2.65865	2.27714	1.88652		CEACAM1	3	6.08092	2.28171	2.70722		LOC100287598	3	-3.75155	-3.20849	-4.44101		WHAMM	3	-4.08727	-4.04872	-4.29013		NR1D2	3	-3.55462	-5.65015	-5.11963
CCT6A	3	2.46286	1.94557	3.50587		CFLAR	3	2.82388	3.94985	2.96595		CELF5	3	3.70948	2.03641	4.14454		EREG	3	-3.74877	-2.25195	-3.60806		S100A13	3	-4.08169	-2.78122	-3.05123		SPATA18	3	-3.55034	-3.34848	-1.89186
CCT7	3	2.18496	2.43801	3.19885		CHAC1	3	2.63015	4.9003	3.76753		CENPA	3	3.47824	4.62955	5.15171		MATN1-AS1	3	-3.74861	-4.08382	-3.86962		TP63	3	-4.07526	-4.66761	-2.8885		TCF25	3	-3.54678	-2.6993	-4.96492
CD180	3	3.1797	3.12509	2.21107		CHAC2	3	4.81529	3.8252	6.13196		CENPE	3	2.79038	2.77511	3.37963		ERMN	3	-3.74481	-4.60935	-5.24444		CCDC169	3	-4.07316	-2.94081	-2.69977		TET3	3	-3.54575	-2.67545	-3.86823
CD1C	3	5.1032	2.7966	3.50189		CHDH	3	5.8365	3.66458	2.76976		CENPF	3	4.30895	4.20847	5.16646		CUL4A	3	-3.7372	-2.31126	-2.44165		PRR7	3	-4.07283	-3.26555	-3.68741		POSTN	3	-3.53615	-1.88861	-3.68863
CD226	3	2.01942	6.63456	6.10203		CHID1	3	1.89032	1.999	3.0458		CENPI	3	5.12265	5.30316	3.12849		JMJD1C	3	-3.73583	-2.08519	-3.2316		UBXN1	3	-4.07232	-2.8073	-3.29803		MTMR10	3	-3.52964	-3.23633	-4.60373
CD24	3	3.81995	2.97058	2.48098		CHPF	3	3.84395	4.38677	3.48665		CENPJ	3	4.38098	2.02343	5.87334		KLK2	3	-3.73232	-3.83717	-1.89571		RASGEF1B	3	-4.0719	-4.61364	-5.29266		MEX3C	3	-3.52733	-4.83132	-5.68157
CD274	3	2.50813	2.89096	3.54941		CHST12	3	2.41195	2.41979	2.85049		CENPK	3	3.59478	3.45722	4.0678		LRRN3	3	-3.72187	-2.32838	-2.46996		FGF9	3	-4.07003	-2.87826	-2.06539		SRSF3	3	-3.52263	-2.18284	-3.43495
CD36	3	2.83846	2.49803	4.00124		CHST2	3	2.54463	2.86297	2.31903		CENPN	3	4.36993	4.5382	3.69749		MMP16	3	-3.7129	-4.56484	-2.56083		TAGAP	3	-4.06309	-3.37905	-3.96713		SMURF1	3	-3.52207	-3.36822	-3.59872
CD3EAP	3	3.17742	3.60404	4.80126		CIT	3	2.59315	4.23336	5.44352		CENPO	3	4.89978	2.79491	3.50122		NR1D2	3	-3.71264	-4.32985	-5.36824		FAM125B	3	-4.06262	-3.9946	-4.15117		C12orf61	3	-3.51588	-4.08103	-2.14409
CD96	3	4.80554	8.98127	5.20289		CKAP2L	3	2.51503	3.59529	4.27592		CENPW	3	2.92723	4.26935	5.27606		SOS2	3	-3.71017	-2.91598	-3.32786		CYP3A7	3	-4.0576	-4.44903	-3.7015		ANGPTL3	3	-3.51402	-2.53079	-3.23278
CDC20	3	7.72557	8.51192	8.85412		CKLF	3	2.72983	2.29321	3.33789		CEP128	3	4.50016	2.09906	3.11602		SMURF1	3	-3.70888	-3.19183	-3.31763		IDS	3	-4.05609	-4.51553	-6.0495		NEFL	3	-3.51339	-4.85323	-2.4016
CDC25A	3	6.45908	6.49919	6.94276		CKS1B	3	3.02514	2.54302	3.66534		CEP250	3	2.20592	2.31263	3.53191		PID1	3	-3.70369	-2.97714	-3.39251		OPN1SW	3	-4.048	-2.39661	-2.85221		GTPBP1	3	-3.5112	-3.28294	-2.86847
CDC25C	3	7.70661	7.19235	6.62458		CLCC1	3	4.92375	3.90814	5.42768		CEP41	3	2.64178	7.53324	4.3707		CHMP1B	3	-3.69684	-2.66922	-3.74641		KCNG1	3	-4.04544	-4.44875	-3.12432		TAPT1	3	-3.50954	-6.16036	-4.88606
CDC45	3	5.97115	6.24973	7.5539		CLDN23	3	5.52885	2.68536	3.96241		CEP44	3	3.02583	4.22865	3.38543		DEFB114	3	-3.68727	-5.91418	-4.072		SLC26A3	3	-4.03984	-4.0237	-2.42418		COBLL1	3	-3.50809	-2.98291	-2.91678
CDC6	3	9.32044	8.69444	8.89901		CLDND1	3	2.30011	2.58481	2.64322		CEP55	3	5.92522	5.69371	7.5177		IFRD1	3	-3.68558	-4.65205	-4.01624		NELL2	3	-4.0397	-4.69117	-3.41879		MIR143HG	3	-3.50544	-2.02233	-3.56863
CDC7	3	2.93735	2.94624	2.61641		CLGN	3	3.75825	4.26469	5.00385		CEP57L1	3	4.29601	3.46324	4.50392		LOC100505564	3	-3.66565	-2.27545	-3.76576		TMEM174	3	-4.03597	-3.07109	-2.2026		CDC14B	3	-3.50293	-4.45081	-2.35437
CDCA2	3	3.79791	3.91639	5.46843		CLHC1	3	4.19256	2.26049	5.17292		CETP	3	4.25447	4.14803	3.52562		CD5	3	-3.66469	-2.02547	-2.38821		CYLD	3	-4.03209	-4.3672	-3.97353		ARG1	3	-3.50237	-3.31064	-3.9103
CDCA3	3	4.39026	7.16988	5.57165		CLIC5	3	2.96683	6.4646	6.27272		CGNL1	3	5.8116	6.16068	4.28297		DLL1	3	-3.66424	-2.60486	-3.65752		RBM38	3	-4.02533	-3.4271	-3.79366		EPPIN	3	-3.49819	-2.18289	-3.59062
CDCA5	3	3.76535	5.72518	6.09478		CLIP4	3	5.20945	4.35225	5.56593		CHAC2	3	2.62975	2.98768	4.97906		PCSK5	3	-3.6631	-3.62029	-3.4277		FAM65A	3	-4.02006	-3.02829	-3.30954		OPA1	3	-3.49629	-5.35948	-4.39073
CDCA7	3	3.89448	3.91907	4.7674		CLLU1	3	4.62595	2.63597	2.05936		CHEK1	3	1.83521	2.22308	3.26085		DSTYK	3	-3.66271	-4.03256	-2.60751		SRSF11	3	-4.01853	-3.69152	-3.17158		FOXP4	3	-3.49424	-4.38367	-3.58045
CDCA8	3	4.1251	4.07833	3.53426		CLPB	3	2.4484	1.86567	2.77333		CHI3L2	3	2.05392	3.66114	4.36815		RNF103	3	-3.65331	-4.42586	-4.64984		RALGAPA1	3	-4.01513	-2.6778	-3.65441		PHF1	3	-3.4814	-2.51184	-3.5277
CDH1	3	3.31888	3.35841	5.61181		CLSPN	3	3.47687	3.46019	4.22618		CHL1	3	5.72895	2.53825	4.40973		AUTS2	3	-3.65273	-2.44766	-3.45755		PPTC7	3	-4.00891	-5.19799	-3.73098		CSH2	3	-3.48109	-3.13348	-3.0237
CDK1	3	11.0145	8.49661	8.8422		CMAHP	3	5.68196	4.27473	5.51488		CISH	3	1.94766	2.46098	2.49032		ERVK13-1	3	-3.65205	-4.48525	-3.15204		QTRTD1	3	-4.00272	-2.37688	-2.99426		LOC154822	3	-3.47821	-3.21522	-3.10795
CDK2AP2	3	2.51977	3.45167	3.71584		CNKSR1	3	2.39062	3.20395	2.63768		CKAP2L	3	2.32804	5.50923	4.52705		MAPK8IP3	3	-3.64893	-2.55765	-2.63933		ZNF853	3	-3.99063	-2.89204	-3.55883		ICOS	3	-3.47029	-5.34213	-5.5191
CDK4	3	2.61916	2.87015	3.74644		CNPY2	3	4.07486	4.23264	5.40132		CKLF	3	2.18616	2.92731	3.10486		MET	3	-3.64437	-3.26596	-4.61777		ANKS1B	3	-3.9892	-3.633	-2.33496		DDX19B	3	-3.46903	-2.49337	-2.09444
CDK5	3	4.2829	5.3156	5.93865		CNTNAP1	3	1.9357	2.50053	2.98609		CKS1B	3	2.8994	4.35948	4.51111		COX4I1	3	-3.63312	-3.362	-3.74921		MAFG	3	-3.98428	-2.40813	-1.9553		PDE4B	3	-3.44799	-3.77862	-4.01576
CDKL1	3	4.8277	3.84919	3.94168		CNTROB	3	3.96319	2.29375	3.60609		CLCC1	3	2.84136	2.47958	3.84847		SKIL	3	-3.62071	-4.41265	-9.08608		SOS2	3	-3.97801	-3.34738	-4.17243		LOC400940	3	-3.44524	-2.29389	-2.37981
CDKN2C	3	2.77003	1.76118	3.66512		COL24A1	3	8.02745	7.63633	5.80321		CLDN23	3	4.95522	2.79241	3.46615		BRE-AS1	3	-3.61799	-2.03379	-5.44551		ATAD2B	3	-3.97733	-3.16836	-3.94487		ZFC3H1	3	-3.44303	-2.91392	-3.1156
CDKN3	3	7.43702	6.18269	5.68197		COL4A4	3	3.32881	2.48169	3.43974		CLEC4D	3	3.86056	2.12804	1.77671		ITCH	3	-3.60476	-3.68058	-3.46972		PRMT8	3	-3.9738	-1.98266	-3.49235		AUTS2	3	-3.44179	-2.46629	-3.76867
CDT1	3	8.52846	5.55733	5.98944		COMMD3	3	2.60914	2.65154	2.46329		CLECL1	3	2.18052	1.79704	2.65186		UBE2I	3	-3.59985	-3.17061	-3.76305		LOC284080	3	-3.96899	-2.44146	-2.84052		TNIK	3	-3.4417	-2.08591	-4.38585
CEACAM1	3	5.36754	2.86379	4.58216		COMMD4	3	4.56502	3.00116	5.35406		CLGN	3	3.59401	4.37792	4.62127		CLDN19	3	-3.59802	-1.77701	-1.8367		ACTR3	3	-3.94769	-3.84462	-3.80146		AP1S3	3	-3.436	-3.03758	-3.45483
CEACAM21	3	2.39456	2.20344	3.30362		COMT	3	1.9248	1.92097	2.19949		CLIC5	3	4.45462	5.39428	3.42447		DSCAML1	3	-3.59476	-4.78896	-2.47217		FOXP1	3	-3.94477	-5.69365	-5.24717		METTL21D	3	-3.43385	-3.07587	-3.14945
CENPA	3	4.2266	4.7584	5.07953		COPB2	3	2.54083	2.08235	2.79331		CLLU1	3	6.67331	4.61533	3.06868		IRF1	3	-3.59446	-2.31819	-3.10449		EPPK1	3	-3.94235	-3.89546	-2.76097		MBNL1	3	-3.42992	-2.63923	-2.56926
CENPE	3	4.71443	4.64345	5.39273		COX11	3	2.15575	4.06387	3.57561		CLNS1A	3	1.90485	2.52065	2.38109		ARHGEF7	3	-3.59271	-1.96813	-5.25992		N4BP2L1	3	-3.93234	-2.52011	-3.98902		SP2	3	-3.42952	-3.35692	-1.85363
CENPF	3	5.76295	5.18392	5.81559		CP	3	2.99616	2.77558	3.21866		CLSPN	3	2.55874	6.72406	5.35349		OR51I1	3	-3.59066	-2.31551	-2.53397		ARHGAP24	3	-3.93209	-4.70615	-7.77357		ETNK1	3	-3.42818	-2.53763	-3.23596
CENPI	3	5.8546	6.74374	3.71266		CPED1	3	2.83851	2.23085	6.08279		CMAHP	3	4.83799	3.73833	5.30895		PELI1	3	-3.58962	-3.12999	-4.04081		AUTS2	3	-3.93102	-3.07951	-4.43158		HSPA9	3	-3.42558	-2.97545	-3.61697
CENPJ	3	5.45319	2.42508	6.89927		CPNE5	3	2.45323	1.96502	2.08746		CNGB1	3	4.34422	2.34916	2.14129		HHIPL1	3	-3.58942	-2.93886	-3.10271		LOC100505949	3	-3.92676	-3.15638	-3.62023		BMPR2	3	-3.42318	-2.34206	-6.66903
CENPK	3	5.16884	4.2623	5.17355		CPOX	3	3.53695	1.86213	4.21091		CNPY2	3	2.43233	3.34391	4.19462		GNAS	3	-3.58262	-2.11821	-2.84051		NALCN	3	-3.92312	-3.29342	-3.53379		RBM33	3	-3.4228	-2.97515	-3.05468
CENPM	3	2.48011	3.87751	3.52367		CREB3L1	3	2.60756	3.86672	2.65769		CNTLN	3	2.43666	4.16114	3.60201		UBXN1	3	-3.57703	-2.50372	-3.02623		LOC100132707	3	-3.91634	-3.39563	-3.59889		GAPVD1	3	-3.41901	-3.42501	-3.36356
CENPN	3	3.67729	3.7992	3.79023		CREB3L2	3	3.22508	3.101	4.62786		CNTNAP1	3	2.48667	3.80355	4.17014		MTMR10	3	-3.57265	-3.3789	-4.14279		SQSTM1	3	-3.90748	-3.52336	-2.20196		CYP4A22	3	-3.41385	-2.32345	-2.00789
CENPO	3	6.62454	2.77238	3.58873		CRELD2	3	3.04724	3.11905	3.29982		CNTROB	3	4.18151	3.17663	2.13496		OR5P2	3	-3.56967	-2.17311	-4.54956		NUB1	3	-3.90107	-4.01869	-7.18939		FERMT2	3	-3.40332	-4.85747	-4.58192
CENPW	3	4.01381	4.46704	5.37352		CRIPT	3	2.83518	2.83221	2.92747		COA3	3	2.18467	2.33967	2.14288		OPCML	3	-3.56427	-2.82684	-2.63429		LMNA	3	-3.89315	-2.23588	-3.93603		CASZ1	3	-3.39933	-3.15934	-3.67721
CEP128	3	4.34606	3.8776	3.61825		CRISP1	3	2.22803	2.99375	2.64476		COL5A1	3	4.22139	2.87083	5.03347		CFTR	3	-3.55984	-3.82732	-4.0797		PDE3A	3	-3.88923	-2.17954	-3.49287		BCAN	3	-3.39617	-3.82173	-2.97503
CEP19	3	1.84533	2.19656	2.08552		CRYGS	3	3.12358	2.76898	3.66632		COMMD4	3	4.8982	4.78755	6.22124		ANKRD24	3	-3.55736	-2.49089	-3.96771		KRT77	3	-3.88777	-1.89535	-4.47038		KDM6B	3	-3.38874	-5.73929	-4.79836
CEP250	3	2.02067	1.81857	3.37284		CSDC2	3	2.34799	3.2519	1.84919		COQ5	3	1.8761	2.00987	2.49179		POU2F3	3	-3.55179	-4.3508	-2.06648		NPHP1	3	-3.88567	-5.06461	-3.67746		MTMR6	3	-3.38302	-2.92917	-3.13784
CEP41	3	3.71312	7.02458	4.67525		CSF1	3	3.46352	3.02652	3.29787		CORO1A	3	2.54382	2.14775	2.82064		BAI3	3	-3.55065	-4.05186	-1.96078		ABCA1	3	-3.88463	-1.85327	-3.46319		CSRNP1	3	-3.3814	-3.0156	-3.82325
CEP44	3	3.2525	5.67485	3.95484		CSGALNACT1	3	3.18514	5.77491	2.19236		COX15	3	4.82288	3.74987	3.10393		SART3	3	-3.54527	-4.49256	-3.69177		EFCAB13	3	-3.87296	-3.70421	-2.66858		ARL4A	3	-3.3811	-2.48059	-3.91381
CEP55	3	7.25424	6.4404	8.36456		CSTB	3	2.65753	2.10008	3.11532		CPM	3	3.05936	2.93878	3.04119		CACUL1	3	-3.54391	-3.39524	-3.40514		B3GNT7	3	-3.87044	-3.6091	-4.25235		CUL4A	3	-3.37771	-2.75283	-3.40272
CEP57L1	3	4.6114	3.67352	5.87338		CTBP2	3	3.3327	3.37427	3.20475		CPNE2	3	2.17821	3.72577	2.10512		DLGAP1	3	-3.52301	-2.5961	-2.17844		FAM134B	3	-3.86609	-3.5485	-2.0948		TSTD2	3	-3.37749	-3.61526	-3.55816
CEP85	3	2.20301	2.31505	2.47585		CTH	3	4.82261	5.75097	5.85175		CPOX	3	2.15752	3.01679	3.6616		HERC3	3	-3.5225	-3.41534	-3.50289		PAWR	3	-3.86574	-3.37842	-3.97132		EPHA6	3	-3.37436	-3.75068	-4.32835
CEP89	3	4.7585	1.92287	5.45451		CTNNA1	3	2.4623	2.24038	2.84577		CPT1A	3	6.87828	2.62818	4.30889		EPPIN	3	-3.51838	-4.03043	-4.32724		DCAF16	3	-3.863	-2.00818	-2.82122		HGD	3	-3.37332	-4.55447	-2.4648
CETN3	3	2.34009	2.67674	2.68823		CTNNAL1	3	3.23527	1.96671	3.20988		CR2	3	3.4895	3.61304	3.63641		IL6	3	-3.51759	-3.10917	-4.83723		ANK2	3	-3.86199	-4.1081	-4.56109		LPAR6	3	-3.37166	-1.85859	-3.98482
CETP	3	3.42995	3.93461	3.52702		CTNS	3	3.7424	2.02392	3.49882		CRIPT	3	2.99801	3.9011	2.93973		NFKBID	3	-3.50948	-3.64037	-4.78923		EFHD2	3	-3.86119	-4.41498	-4.26048		CCDC82	3	-3.36536	-2.5335	-2.67388
CHAC2	3	4.05903	3.89188	6.13254		CTSH	3	2.55186	2.62875	2.6887		CRISP1	3	2.32779	5.01022	3.85423		FRY-AS1	3	-3.50662	-6.28723	-4.46489		ARSE	3	-3.85183	-2.96538	-1.84748		DIRC2	3	-3.35859	-3.70214	-3.61252
CHAF1A	3	2.99657	1.88922	2.52099		CTTN	3	4.13586	2.44462	3.16153		CRNDE	3	2.23169	4.65708	3.88199		C21orf2	3	-3.50647	-4.07323	-3.6671		NRXN3	3	-3.85124	-3.3522	-2.61785		STARD10	3	-3.35384	-4.61851	-4.17859
CHAF1B	3	2.64395	2.50295	5.37678		CUTA	3	1.94712	2.04709	2.22051		CTBP2	3	3.2466	2.84705	3.46153		VIL1	3	-3.50257	-3.00039	-4.96803		PCSK2	3	-3.84514	-5.16324	-2.67184		MTSS1	3	-3.35164	-5.29909	-5.48699
CHCHD3	3	1.91868	2.25568	3.04865		CWC27	3	2.63081	2.79792	3.22293		CTDSPL	3	1.92849	2.98714	2.61867		JUN	3	-3.49929	-2.7345	-4.7681		STK35	3	-3.84041	-2.61289	-3.93787		CXCL16	3	-3.35049	-3.51109	-3.68446
CHEK1	3	3.91774	2.91521	4.22903		CXCL13	3	5.39028	2.65216	6.01523		CTNNA1	3	3.16279	3.64358	2.71242		MYT1L	3	-3.49156	-3.92179	-3.53733		ZEB1	3	-3.82946	-3.16706	-2.7016		IL5RA	3	-3.34595	-3.81046	-2.66476
CHEK2	3	2.05745	3.83094	3.57426		CXorf36	3	2.19233	4.02969	4.12541		CTNS	3	2.54023	4.34905	3.21142		RHEB	3	-3.48898	-2.52811	-2.89742		GFER	3	-3.82146	-2.651	-1.92908		MTHFD2L	3	-3.34242	-4.49236	-4.27764
CHI3L2	3	2.17437	4.03763	3.05899		CYFIP1	3	2.10468	2.51542	2.72781		CTSB	3	2.03535	2.21834	2.59191		LOXL2	3	-3.48771	-2.35528	-2.26574		MTSS1L	3	-3.81734	-2.80018	-1.9647		LINC00536	3	-3.33245	-1.95335	-3.48842
CHL1	3	4.64137	4.37474	4.95879		CYHR1	3	2.30485	3.50472	2.7031		CTSH	3	2.93967	2.3051	2.64781		FGFR2	3	-3.46603	-2.36073	-2.44411		LOC439911	3	-3.80341	-3.38291	-4.35449		TAGAP	3	-3.3235	-2.65652	-4.44287
CHM	3	4.22952	4.46063	5.18283		CYP1B1	3	5.70076	4.3466	2.79753		CWC27	3	2.49638	2.21869	3.03075		CNST	3	-3.45777	-2.92827	-3.28968		SDK1	3	-3.79873	-4.71966	-2.87466		SPINK4	3	-3.32299	-3.22017	-2.37888
CISD1	3	2.17663	2.69375	3.66681		CYSLTR1	3	2.82568	5.71558	3.60868		CXCL13	3	5.50618	5.2769	5.67032		SLC1A7	3	-3.4546	-3.00731	-2.2867		C12orf65	3	-3.79868	-2.15546	-2.97154		PTBP2	3	-3.32261	-3.35133	-3.19012
CIT	3	3.68027	2.41162	5.30169		DAAM1	3	4.58931	5.84816	2.60126		CYB5R3	3	1.77599	2.02804	2.68864		ITK	3	-3.44841	-3.3585	-3.46311		TMBIM1	3	-3.79557	-3.41211	-2.82262		JUNB	3	-3.318	-2.00664	-2.71435
CKAP2L	3	3.81049	6.1559	4.93272		DAD1	3	2.08739	1.92862	2.64283		CYBASC3	3	2.63866	2.47398	1.90861		ZZEF1	3	-3.4384	-5.80661	-4.68168		ZG16B	3	-3.79507	-2.25845	-2.06853		DNAJC22	3	-3.31595	-3.76586	-1.9516
CKLF	3	2.45155	2.88292	3.26604		DBF4B	3	3.617	4.62472	4.41652		CYHR1	3	2.68622	3.47941	3.06349		ZFP36L2	3	-3.43793	-2.79617	-5.22445		KRT222	3	-3.78758	-2.19075	-2.87668		SIM1	3	-3.31387	-1.85948	-5.21049
CKS1B	3	3.82913	4.37233	4.47516		DCAF12	3	4.12324	3.38525	5.51158		CYP1B1	3	3.40986	4.41178	3.63587		ZEB1	3	-3.43329	-6.042	-2.69826		HNRNPU	3	-3.78662	-5.21283	-2.0649		SNHG9	3	-3.31287	-2.78792	-2.47083
CLCC1	3	2.66223	2.68687	3.62098		DCBLD1	3	2.90481	2.31648	2.65308		CYSLTR1	3	2.8231	2.75563	2.58101		REM2	3	-3.42893	-2.50103	-2.81349		SLC13A3	3	-3.78354	-3.73638	-4.67863		PPP2CA	3	-3.31277	-2.81536	-3.76227
CLDN23	3	3.02152	3.53396	4.27158		DCBLD2	3	2.43256	5.70005	4.81366		DACH1	3	3.98827	4.49727	1.83739		MLL	3	-3.42787	-1.98304	-4.6866		TH	3	-3.77956	-2.28657	-3.48682		SCN1A	3	-3.30739	-3.81965	-3.69801
CLGN	3	4.88349	5.506	5.69761		DCC	3	3.98899	5.43346	4.50738		DARS2	3	2.73721	2.77181	4.15777		CMKLR1	3	-3.41552	-2.01097	-2.5586		FKRP	3	-3.77683	-2.08718	-4.45686		DLGAP1	3	-3.30542	-1.79842	-4.28818
CLHC1	3	4.0273	2.49993	6.24997		DEPDC1	3	7.97892	4.30983	7.75056		DBF4B	3	3.87635	4.61091	5.36319		GGTA1P	3	-3.40668	-1.93453	-3.71678		RAB11FIP1	3	-3.775	-4.73447	-4.81248		UTP6	3	-3.30245	-3.20428	-2.32297
CLIC5	3	2.64779	7.01116	5.3325		DEPDC1B	3	9.58922	6.49033	10.1446		DCAF12	3	2.57408	3.65086	4.6367		USP15	3	-3.40647	-3.40996	-2.86206		GLRA3	3	-3.77148	-3.51748	-4.44749		MSLN	3	-3.29849	-2.08486	-2.33365
CLIP4	3	3.1985	2.55451	4.11466		DERA	3	2.43288	2.27148	3.02623		DCAF7	3	2.31521	2.62598	2.12434		LRRFIP1	3	-3.39417	-4.23936	-3.95526		RGS16	3	-3.77085	-2.5197	-2.487		CXCR4	3	-3.29805	-2.65022	-2.5049
CLLU1	3	6.49403	3.85314	3.24071		DERL3	3	4.23011	5.47041	6.16015		DCBLD2	3	2.86862	5.70298	4.27572		AOC3	3	-3.38224	-2.06308	-3.41658		UGT2A3	3	-3.76934	-3.66534	-5.12063		SCNN1A	3	-3.29203	-2.09087	-1.86392
CLNS1A	3	2.24864	2.41023	2.43999		DFFB	3	2.4727	2.45021	2.88828		DECR1	3	2.0334	2.18975	2.32057		SPRY1	3	-3.3791	-3.13655	-4.25224		ATF3	3	-3.76748	-2.17976	-3.12253		HNRNPD	3	-3.29035	-4.78885	-4.05924
CLPB	3	3.33263	2.93011	3.20368		DHCR24	3	3.18802	3.12121	3.54508		DENND2D	3	2.05069	3.05821	2.62568		MIPOL1	3	-3.37388	-4.87253	-5.3012		SPOCK2	3	-3.76435	-2.77891	-3.56781		RNF103	3	-3.28888	-4.89623	-4.2444
CLSPN	3	4.90029	6.82181	6.30371		DHDDS	3	3.73983	4.13808	2.54648		DEPDC1	3	6.38887	4.10648	5.89435		DCAF16	3	-3.37216	-2.42822	-2.13763		TNNT3	3	-3.75886	-2.68074	-2.21174		RSPH1	3	-3.28351	-4.95416	-5.33963
CMAHP	3	5.03261	3.36361	5.34176		DHFR	3	3.50154	2.15676	7.20162		DEPDC1B	3	8.81671	7.97316	9.88392		EFNB2	3	-3.36876	-2.82069	-1.82409		UPB1	3	-3.75356	-3.45888	-2.34697		COL4A3	3	-3.27202	-3.87884	-5.52008
CMC1	3	2.46322	2.44764	3.26187		DHRS9	3	6.24962	8.53881	5.32802		DERA	3	2.23072	3.43155	3.31161		DIRC2	3	-3.3684	-3.48719	-3.27521		PRDM4	3	-3.75144	-3.67326	-3.99054		KCNH8	3	-3.26935	-6.86344	-8.48735
CNPY2	3	2.41691	3.25047	4.03222		DIAPH3	3	6.40804	3.81487	4.59048		DES	3	2.61482	2.05484	2.08988		ARF1	3	-3.36629	-4.27946	-4.88825		SH2B3	3	-3.74927	-4.84077	-4.42871		AJAP1	3	-3.26851	-2.42242	-3.54498
CNTLN	3	2.76201	2.92419	3.96409		DICER1-AS1	3	4.32433	4.98486	3.24577		DFFB	3	1.93526	1.98026	2.46428		KIAA2022	3	-3.36452	-5.0734	-2.41725		PPP2CA	3	-3.74537	-7.80685	-4.10856		CD80	3	-3.26623	-3.569	-2.24327
COL15A1	3	4.10862	4.52201	2.14795		DIXDC1	3	6.93712	6.42016	6.81347		DGKG	3	5.16017	5.21111	5.09006		AK1	3	-3.35562	-2.27866	-2.40896		LINC00617	3	-3.74452	-4.79452	-4.05056		NCR2	3	-3.26269	-2.57054	-2.63729
COL27A1	3	2.24032	1.94444	3.95655		DLGAP2	3	3.16977	2.95757	3.00121		DGKZ	3	1.96804	4.22861	1.85823		CUL1	3	-3.35307	-3.88734	-3.61454		CD3E	3	-3.7442	-3.29792	-1.95581		F11	3	-3.25656	-3.40775	-2.45268
COL8A2	3	2.04043	3.29453	2.65184		DLGAP5	3	8.65436	9.26271	9.0756		DHCR24	3	3.95937	4.71683	4.99048		NR4A3	3	-3.34694	-7.94168	-6.46466		CCNK	3	-3.74365	-2.5353	-5.22052		AKR1C2	3	-3.25598	-4.52953	-3.18613
COMMD4	3	5.01041	4.79768	6.07166		DNAAF1	3	3.13012	4.03794	3.78444		DHDDS	3	2.53217	4.71908	2.6002		PDE4A	3	-3.34414	-2.8984	-2.47992		ESYT2	3	-3.73491	-3.61213	-3.40508		RARA	3	-3.25591	-4.12982	-2.57804
COMT	3	2.20687	2.49836	1.87251		DNAJC1	3	3.90054	3.34684	4.09511		DHFR	3	3.1604	4.46607	8.26866		KIAA1211L	3	-3.34037	-3.58474	-3.07916		CRAMP1L	3	-3.73425	-4.91605	-2.36438		BTBD11	3	-3.25005	-5.55374	-5.0431
COQ3	3	2.12723	2.54112	3.05399		DNAJC24	3	2.69766	2.41288	3.25196		DHFRL1	3	3.34649	3.13878	3.90619		WHAMM	3	-3.3254	-3.66713	-3.73706		PPIL6	3	-3.73121	-3.26755	-2.87774		RHBDD2	3	-3.2461	-2.08684	-2.56707
CORO1A	3	2.45368	2.35973	2.51081		DNAJC3-AS1	3	3.75144	3.66736	5.20845		DHPS	3	1.97607	2.50484	3.14791		GDNF	3	-3.32144	-2.10097	-2.05017		SCTR	3	-3.72821	-2.70883	-2.70187		ARX	3	-3.23272	-2.70876	-2.27874
COX11	3	2.89575	4.56643	4.44759		DNASE1	3	4.93492	5.64897	5.16537		DHRS9	3	6.82419	10.8972	6.53262		SLC5A12	3	-3.32117	-2.14443	-3.98365		EZR	3	-3.72341	-4.13266	-3.80311		FLJ43663	3	-3.23254	-1.99487	-3.40135
COX15	3	5.04124	2.81843	3.26069		DNASE1L2	3	3.56767	2.49368	2.81368		DHRSX	3	2.64387	2.73792	2.93033		EPHA1-AS1	3	-3.32052	-3.25506	-2.65893		PCIF1	3	-3.72139	-4.26522	-4.06306		COL1A1	3	-3.22434	-3.51572	-4.3151
CPED1	3	2.75578	2.42897	5.35878		DOK3	3	3.17396	4.73872	4.93014		DIAPH3	3	5.7825	5.68892	4.24429		ORM1	3	-3.3203	-4.00205	-2.10144		QKI	3	-3.72127	-3.79631	-3.27035		EYA4	3	-3.22216	-4.64745	-1.95558
CPNE2	3	2.28984	3.34512	2.77945		DOK4	3	2.84433	3.2687	2.66023		DIRAS3	3	3.08236	3.35677	2.09938		RREB1	3	-3.31859	-4.30577	-4.13723		C16orf80	3	-3.71279	-2.63356	-3.46238		TMEM67	3	-3.21538	-6.80702	-6.29668
CPOX	3	3.14222	2.4009	4.05272		DONSON	3	3.35218	2.36843	3.0884		DIXDC1	3	3.60388	5.66857	3.97987		NOP14-AS1	3	-3.3152	-5.45421	-4.93568		STARD10	3	-3.70676	-3.16107	-4.80863		LOC100288079	3	-3.21531	-2.5632	-3.72754
CR2	3	2.97497	2.77339	3.434		DPAGT1	3	3.40658	4.44082	4.1601		DLG3	3	4.72136	2.47163	3.37919		LOC100505573	3	-3.31506	-2.56351	-2.73578		ALS2CR12	3	-3.70526	-1.97759	-4.03395		CTRL	3	-3.21276	-2.07711	-1.7789
CRIPT	3	3.4516	4.50839	2.84448		DPCD	3	5.27351	3.59256	2.25033		DLGAP1-AS1	3	4.64074	1.8743	3.00071		PTP4A1	3	-3.31285	-2.77652	-2.9413		ENAH	3	-3.70176	-2.13817	-3.95289		EXOC5	3	-3.21254	-5.5095	-2.3669
CRLS1	3	3.87375	4.24412	1.87797		DPY19L1	3	2.823	4.57734	2.08892		DLGAP5	3	8.00409	9.5965	8.52286		PLK3	3	-3.31175	-2.2724	-2.66718		STRN	3	-3.70018	-2.07675	-2.03097		LOC100129550	3	-3.20621	-3.82324	-4.62312
CRNDE	3	3.30441	3.5323	3.56904		DPY19L2	3	5.39217	2.17669	2.46215		DMC1	3	3.54208	3.79149	1.86392		PSPC1	3	-3.3061	-2.04547	-1.89701		PABPC1	3	-3.69815	-3.30331	-2.59758		ANKRD65	3	-3.20283	-2.15721	-1.76913
CRYGS	3	2.23264	1.85362	3.29707		DPYSL2	3	1.95308	1.94545	2.45507		DMRT2	3	3.28159	2.19055	2.96367		ABHD13	3	-3.2902	-4.12414	-3.53598		NAG18	3	-3.69721	-3.58756	-3.426		SERPINE1	3	-3.2017	-2.0829	-2.66991
CRYZ	3	3.36447	2.47142	2.9923		DQX1	3	3.26644	3.41654	3.09426		DNAJB6	3	2.42406	3.15542	3.32638		CRAMP1L	3	-3.28897	-4.95482	-2.56312		MTUS2	3	-3.69491	-2.75053	-5.09074		KIAA1429	3	-3.19117	-4.12169	-3.47986
CSE1L	3	2.54437	2.56676	3.77872		DSCC1	3	3.41765	3.35547	6.63833		DNAJC3-AS1	3	2.02417	2.05075	3.32621		TGIF1	3	-3.28436	-2.65193	-3.00935		ATXN7L1	3	-3.69409	-3.43802	-3.07435		TMX4	3	-3.19047	-3.91717	-3.82522
CSTB	3	2.81155	2.19756	2.97256		DST	3	5.47106	5.90901	4.67231		DNASE1	3	5.2449	5.22547	5.2975		HBB	3	-3.27956	-6.61055	-4.63688		AGXT2L1	3	-3.69217	-2.35275	-2.0461		MCF2L	3	-3.1884	-3.20431	-3.40232
CSTF2	3	2.09429	1.78048	3.01105		DTL	3	5.59578	4.73757	6.45017		DOK3	3	3.20412	3.65968	5.80441		HNRNPC	3	-3.27511	-3.43293	-4.46782		CD28	3	-3.69168	-5.7206	-3.5436		ZFP36L2	3	-3.18674	-4.86269	-3.70879
CTNNA1	3	2.76984	3.4295	2.51776		DTYMK	3	3.33403	2.90684	3.72999		DONSON	3	1.83821	2.4489	2.74245		CASZ1	3	-3.27236	-4.9089	-3.85758		MLF1	3	-3.69159	-4.80222	-3.35036		PRDM4	3	-3.18417	-2.75884	-3.34974
CTNNAL1	3	3.48405	2.52217	3.55444		DUSP22	3	2.43232	3.69184	2.48921		DPAGT1	3	2.18895	3.45123	3.21681		MGAT4A	3	-3.26532	-3.81623	-2.83198		SSBP2	3	-3.68724	-2.17814	-2.47149		EIF4G3	3	-3.17965	-3.86245	-5.13943
CTNS	3	3.43792	3.94595	3.59879		DYNC2LI1	3	2.15258	2.21153	2.96476		DPCD	3	5.06781	5.38419	3.63331		GNL1	3	-3.26329	-3.05783	-3.12626		FBXL2	3	-3.68395	-2.15458	-2.39042		ZNF165	3	-3.17932	-3.26406	-3.18728
CTSH	3	2.69049	2.42975	2.5475		DYNLL1	3	3.03543	3.72559	3.88829		DPP3	3	4.2949	3.41189	2.93076		CMTM4	3	-3.26032	-2.79862	-2.62509		BTNL9	3	-3.67828	-1.95056	-3.97541		CXCR3	3	-3.17555	-2.2633	-3.44832
CWC27	3	3.19856	2.51861	3.45734		DYRK3	3	3.12474	2.301	2.4521		DPYSL2	3	2.85974	4.87678	4.27145		SRSF11	3	-3.25717	-6.57551	-4.25378		PLCH1	3	-3.67658	-3.28005	-5.16084		NR4A3	3	-3.17018	-4.10999	-5.01616
CXCL13	3	4.76305	2.87052	3.53503		E2F2	3	3.82374	4.00392	4.80822		DSCC1	3	3.39362	5.23345	7.50422		RAPGEF2	3	-3.25353	-3.41784	-3.96731		DNAH14	3	-3.66922	-3.21853	-5.40647		SEMA4C	3	-3.16804	-1.95561	-1.8687
CYBRD1	3	3.74007	3.71051	2.07984		E2F7	3	4.6581	3.38327	5.56217		DTL	3	4.7485	5.96285	6.54709		PSMG4	3	-3.24861	-5.26211	-3.62635		SPATA18	3	-3.66907	-3.9043	-2.78034		PAFAH1B2	3	-3.16149	-4.34766	-3.71966
CYFIP1	3	1.91125	2.22541	2.78028		E2F8	3	10.8998	8.82188	6.8989		DTNA	3	2.47027	3.70254	1.98672		PRPF18	3	-3.24693	-3.02613	-2.76287		ARL4A	3	-3.668	-4.0847	-3.70327		PHF20	3	-3.15197	-2.11209	-2.46895
CYHR1	3	2.25544	3.19641	2.71782		EAF2	3	5.48804	5.50031	4.931		DTX3L	3	2.50032	2.76367	2.92234		PTPN5	3	-3.24367	-2.33021	-2.61135		DIRAS1	3	-3.66673	-2.73841	-3.59401		NLRP4	3	-3.13734	-2.53171	-2.54054
CYP1B1	3	4.65043	5.5573	3.71622		ECHS1	3	2.06807	2.40143	2.99288		DTYMK	3	2.99404	3.06724	4.48101		C20orf112	3	-3.24203	-3.58436	-4.42873		RARA	3	-3.66498	-2.01361	-3.63512		PNO1	3	-3.1363	-2.68032	-3.07153
CYSLTR1	3	2.91971	2.97077	3.4867		ECT2	3	3.48177	3.21124	3.59216		DUSP19	3	1.73249	5.99936	4.44214		PRDM4	3	-3.24197	-2.84514	-3.31712		MTMR12	3	-3.65941	-3.14412	-3.10789		CLEC7A	3	-3.12492	-5.54648	-3.92143
DAAM1	3	4.55963	3.74972	2.66125		EDEM3	3	3.15046	2.25997	2.75164		DUT	3	2.37055	3.37655	4.08452		C10orf137	3	-3.24029	-3.99851	-5.16097		CLVS2	3	-3.65458	-6.43733	-2.13659		APOE	3	-3.12015	-3.19864	-3.2233
DARS2	3	3.99284	2.99857	4.16539		EGFR	3	3.66603	3.43791	2.26704		DYNLL1	3	2.44476	4.03103	3.39461		OPA1	3	-3.23946	-3.93248	-4.13213		TSPYL1	3	-3.65297	-3.91657	-2.31863		IFFO2	3	-3.11966	-1.95579	-2.44513
DBF4B	3	6.38615	4.26972	5.53429		EHD3	3	3.53214	6.49387	3.98426		DYRK3	3	2.73063	3.49212	2.60969		IL7R	3	-3.23382	-3.7763	-2.59735		FBXL21	3	-3.65005	-3.29821	-1.93907		OPN1SW	3	-3.11824	-2.05648	-4.06464
DBN1	3	2.45627	2.97718	1.78365		EIF2C3	3	3.23407	2.04166	2.22606		E2F2	3	3.45892	5.02388	5.15404		PPP2CA	3	-3.2286	-2.94304	-2.84043		SPON1	3	-3.64953	-4.14728	-4.94453		HIPK1	3	-3.11607	-6.96561	-3.94746
DCAF12	3	2.72794	3.28689	3.91548		ELL2	3	2.34138	2.25215	2.32202		E2F7	3	3.54893	3.48481	4.98684		C2orf40	3	-3.22496	-2.72219	-4.08361		FIP1L1	3	-3.64818	-3.02568	-1.85565		ZNF821	3	-3.1146	-4.43663	-2.86952
DCAF17	3	2.52897	2.42056	2.75406		ELOVL6	3	5.72791	2.9839	7.1261		E2F8	3	9.8121	9.56025	7.30861		FLJ90680	3	-3.22414	-2.08406	-2.25039		GBP4	3	-3.64316	-6.05487	-4.93498		C18orf1	3	-3.11441	-2.49803	-2.65421
DCAF7	3	2.40154	1.83173	2.04816		ELP4	3	3.84933	2.35327	2.65438		EAF2	3	5.83503	5.43016	4.52414		SLC37A1	3	-3.22393	-2.52295	-2.49505		MPDZ	3	-3.64035	-2.80917	-2.30115		FEZF2	3	-3.11214	-4.44858	-1.78952
DCBLD2	3	3.71372	5.62985	4.67208		EML6	3	5.77595	3.86294	2.45803		EBI3	3	3.88204	3.94515	5.64202		ARRDC2	3	-3.21952	-3.57822	-4.30928		INADL	3	-3.63696	-3.8711	-4.55877		FOLH1	3	-3.11192	-5.2911	-2.99327
DCLRE1B	3	1.91461	2.77747	1.89501		ENAM	3	4.5044	6.37333	7.60722		EBP	3	3.53862	2.24375	2.47954		FYB	3	-3.21936	-2.84712	-2.16393		SREK1	3	-3.63512	-6.13967	-3.08893		LOC728743	3	-3.10761	-5.1982	-5.83385
DCLRE1C	3	2.39957	2.83755	2.49626		ENO1-AS1	3	2.622	3.97896	2.17692		ECHS1	3	1.95641	2.74044	3.17288		FMNL1	3	-3.21185	-2.20439	-2.56044		MAX	3	-3.63346	-5.61453	-3.76406		PMAIP1	3	-3.09714	-2.99843	-3.213
DDB2	3	2.02421	2.2379	2.28295		ENO2	3	2.4059	3.11489	2.59621		EFCAB3	3	4.99621	1.87369	2.58607		JUNB	3	-3.21082	-2.26918	-4.11697		NOP14-AS1	3	-3.6293	-3.21712	-6.42935		GNA12	3	-3.09493	-2.30454	-4.60702
DECR1	3	2.38603	2.09409	2.48017		ENOSF1	3	4.13089	4.55848	5.26143		EGOT	3	4.25457	2.61211	4.03529		AP1S3	3	-3.21067	-3.06568	-2.82292		LOXL2	3	-3.62264	-2.75652	-2.33906		RBM8A	3	-3.09324	-2.79437	-3.13999
DENND2D	3	2.01114	2.31514	2.12612		ENPP2	3	3.69447	5.45219	4.75815		EGR2	3	3.1931	2.20408	2.00248		CALCA	3	-3.20746	-2.41927	-3.98801		S1PR1	3	-3.62092	-3.75638	-3.05051		LATS1	3	-3.08925	-2.82482	-3.97866
DENND4C	3	5.40826	1.94943	2.14597		ENTPD1	3	4.64711	4.94407	6.42508		EHD3	3	3.79836	3.62131	4.41938		MEX3C	3	-3.2009	-6.39799	-7.6913		CXCR4	3	-3.61109	-3.23043	-2.69374		PTPRG	3	-3.08715	-4.72116	-4.88669
DEPDC1	3	7.56825	5.63544	6.89993		EPB41L4A	3	3.5415	4.20764	4.09842		EIF2C3	3	3.14992	2.28795	1.92048		GLIS3	3	-3.1947	-2.97396	-3.86563		RABL5	3	-3.60975	-4.4091	-2.82713		MAX	3	-3.08474	-2.82528	-3.00548
DEPDC1B	3	9.77021	7.95248	10.0546		EPM2AIP1	3	2.45976	2.60645	2.46438		ELAVL1	3	1.79845	2.17346	3.01749		FOXP1	3	-3.19159	-3.25402	-3.74945		LRRC37A5P	3	-3.60958	-3.46661	-2.74093		TPTE	3	-3.08426	-1.95298	-1.76857
DERA	3	2.87029	3.15997	3.34607		EPRS	3	8.39468	3.23776	2.55418		ELOVL2	3	2.04163	2.58468	4.28791		C2CD2L	3	-3.1867	-3.32059	-2.1042		KDM4B	3	-3.60838	-4.43955	-2.86556		DCAF16	3	-3.08413	-3.82496	-5.04658
DGKG	3	5.36183	4.98725	4.2285		ERAP1	3	6.37678	3.73392	4.12948		ELOVL6	3	5.82913	4.80464	8.19517		RBM8A	3	-3.18509	-2.05467	-3.35331		CFTR	3	-3.60728	-4.6392	-2.28552		TTC7A	3	-3.07255	-3.68036	-3.52752
DHCR24	3	4.52647	4.8863	4.67047		ERI2	3	2.92613	2.4674	4.41678		ELP3	3	1.91339	2.19284	2.28274		TTTY2	3	-3.17838	-1.97516	-3.08496		GIMAP5	3	-3.60511	-2.82576	-2.24315		RSPH4A	3	-3.06003	-3.86911	-6.54886
DHCR7	3	1.87344	5.22307	4.61374		ERO1L	3	3.75093	2.97784	4.09356		ELP4	3	3.48358	4.356	2.59541		ARL4A	3	-3.17417	-2.8567	-3.42495		ZBTB24	3	-3.60458	-4.24916	-4.65011		KANSL3	3	-3.05864	-3.72382	-3.24213
DHDDS	3	3.08501	4.63637	2.62949		ESCO2	3	5.87844	6.39649	4.5007		EMR2	3	2.75936	4.22508	2.73381		NDUFA10	3	-3.17029	-2.22436	-2.3283		FRMD8	3	-3.60208	-2.24568	-2.27949		ISCA1	3	-3.05733	-1.96255	-1.86705
DHFR	3	4.93779	4.93372	8.59339		ESPL1	3	2.72135	3.112	4.07436		ENG	3	4.18379	4.20375	3.30725		VAMP2	3	-3.16102	-2.87559	-4.48011		NDUFA7	3	-3.59972	-3.39638	-4.09629		DIP2A	3	-3.05712	-3.36917	-3.05038
DHFRL1	3	2.90172	3.30248	4.14694		ETNK1	3	2.94327	3.36624	3.47691		ENO1	3	2.25034	3.33181	3.56092		MTMR6	3	-3.16098	-2.74971	-3.02676		FUT6	3	-3.5873	-2.89671	-2.82181		AHR	3	-3.05561	-1.97328	-2.08031
DHPS	3	2.14546	2.30281	2.74565		ETV7	3	4.97463	3.27774	4.8171		ENO2	3	1.99308	2.9544	3.74449		AFF4	3	-3.1578	-2.67894	-3.36007		OR2K2	3	-3.58433	-2.97449	-2.63375		LOC100287598	3	-3.05529	-4.79911	-3.71174
DHRS4-AS1	3	1.89395	2.03732	1.79183		EVI2A	3	2.9076	2.69386	3.06348		ENOSF1	3	3.01601	3.4946	5.04894		INADL	3	-3.15627	-4.28613	-6.09967		AKAP7	3	-3.58338	-2.49576	-3.74155		DAOA	3	-3.05379	-4.67754	-3.38275
DHRS9	3	6.3528	9.45574	4.28395		EXD3	3	3.92819	3.03802	2.7325		ENPP2	3	2.93631	5.48481	4.99116		IVNS1ABP	3	-3.15384	-2.678	-2.16217		GPRASP1	3	-3.58293	-3.27942	-3.78896		FGD6	3	-3.04991	-4.59457	-2.29651
DHRSX	3	2.64938	2.69531	2.51302		EXO1	3	5.37691	2.4578	8.04459		ENTPD1	3	3.51821	4.24845	4.91503		HSPA9	3	-3.14835	-2.02401	-2.75165		HLA-DPA1	3	-3.57937	-4.36253	-4.80442		GABPB1	3	-3.04709	-2.34	-2.75587
DHX34	3	2.84534	2.08036	3.36018		EXT1	3	5.63492	2.22439	3.47133		EPOR	3	3.90008	3.03265	2.2416		KLK15	3	-3.14718	-2.76108	-1.97521		EFR3B	3	-3.57745	-3.92585	-2.04584		ASMTL-AS1	3	-3.04213	-4.13393	-1.76505
DHX8	3	1.88936	2.59164	2.6976		FAAH2	3	2.5293	2.14471	1.929		EPRS	3	7.66347	2.23784	1.83857		RBM39	3	-3.14426	-1.77524	-3.23713		KRT7	3	-3.5752	-2.32963	-2.89083		ST14	3	-3.04137	-3.27274	-3.92839
DIAPH3	3	7.75643	6.02225	5.85206		FADS2	3	2.15043	1.96042	4.17866		EPS8L2	3	2.2728	2.7871	3.41226		SYNPO2	3	-3.1436	-3.13092	-3.4244		DDX3X	3	-3.57224	-2.46496	-2.37855		DDIT3	3	-3.03466	-2.31323	-2.60351
DIXDC1	3	2.97483	5.76365	4.6649		FAH	3	3.07805	1.97779	5.09946		ERCC6L	3	4.79236	3.78819	3.2361		PILRA	3	-3.1428	-1.95671	-1.95596		DUSP10	3	-3.56889	-4.8864	-4.87109		TSPYL1	3	-3.03279	-3.10816	-3.04555
DLGAP5	3	9.29829	10.8433	9.5172		FAHD2A	3	2.94241	2.3492	3.40304		ERCC8	3	3.05376	2.77352	2.44371		DDX3X	3	-3.1414	-3.12234	-4.43118		TUBA1A	3	-3.56629	-2.25218	-3.21059		MATN3	3	-3.02994	-2.25677	-5.28768
DLX6	3	1.96561	3.18193	2.55011		FAM101B	3	2.67027	2.28058	5.02315		ERI2	3	3.41421	3.05016	3.64874		ICOSLG	3	-3.13894	-3.96085	-3.58234		ICOS	3	-3.56536	-5.0159	-5.57771		C10orf137	3	-3.02905	-4.22714	-3.98987
DMC1	3	5.34277	4.0799	2.56938		FAM111A	3	2.88515	3.66035	2.98586		ERO1L	3	2.82031	2.10135	3.18208		RHBDD2	3	-3.1267	-2.65648	-2.41986		PBXIP1	3	-3.55964	-1.93844	-2.00571		LOC100288675	3	-3.02858	-2.12482	-2.49079
DMD	3	2.89827	4.14513	3.02831		FAM116B	3	4.38496	3.88029	2.14829		ESCO2	3	5.59096	7.94429	4.2763		ERBB4	3	-3.12482	-2.49222	-2.25009		ELK4	3	-3.5538	-3.62664	-4.01643		TUB	3	-3.02842	-2.12053	-2.13241
DMKN	3	3.91474	4.27877	3.02663		FAM125A	3	2.53707	5.07595	2.56596		ESPL1	3	2.33554	3.47171	4.7065		EIF2AK3	3	-3.1183	-2.10385	-3.73639		RBM33	3	-3.55354	-2.83342	-3.92038		TBX1	3	-3.02553	-2.86727	-4.17358
DNAJB6	3	3.38399	2.79892	3.95672		FAM129A	3	3.03217	2.2448	2.66372		ESR2	3	4.01938	2.354	2.94921		TRIM50	3	-3.11452	-2.76404	-1.82576		SPOPL	3	-3.54907	-4.01598	-3.37529		EFHD2	3	-3.0224	-2.48415	-2.32307
DNASE1	3	4.73707	5.23179	5.40772		FAM149A	3	2.90512	2.20902	4.35578		ESYT1	3	2.15126	3.06188	2.69633		DICER1	3	-3.11356	-3.14786	-3.66722		MGC12916	3	-3.54082	-5.6287	-4.87761		MAP9	3	-3.02075	-3.33409	-3.90701
DNASE2B	3	3.61844	2.64341	2.48009		FAM161A	3	2.38433	6.81021	4.48888		ETFA	3	1.90343	2.13501	2.65836		RCHY1	3	-3.11149	-2.31471	-2.49642		ZNF516	3	-3.53931	-2.25777	-2.24949		CYP2C9	3	-3.01723	-2.94519	-3.49328
DNMT1	3	2.31387	1.91912	2.79859		FAM173B	3	4.97599	4.49155	5.08022		EVI5	3	1.7791	1.81423	4.26638		KLF3	3	-3.11139	-3.63153	-3.50649		CCNT2	3	-3.53864	-2.26307	-2.44321		IL6	3	-3.01609	-3.34254	-5.07071
DOK3	3	2.39969	3.70978	4.77578		FAM178A	3	3.17711	4.0478	2.09079		EXO1	3	4.57672	4.36896	8.20576		ARHGAP24	3	-3.11116	-3.07938	-4.14077		DLG2	3	-3.53715	-3.12164	-3.816		ARMC8	3	-3.01099	-3.67057	-4.36385
DOK4	3	3.03519	3.23535	2.03712		FAM19A5	3	2.471	3.03488	2.69406		EXOSC3	3	4.76607	3.2749	2.75004		CNIH4	3	-3.10679	-3.1882	-2.91083		DICER1	3	-3.53527	-3.94956	-4.30859		LMTK2	3	-3.00762	-2.00714	-3.34113
DOK6	3	2.62562	3.44021	1.93874		FAM227B	3	4.90027	2.87443	4.11505		EYS	3	3.1578	2.24728	3.23149		OSBP	3	-3.10492	-3.29433	-3.3828		FGF18	3	-3.53366	-2.07331	-3.6044		SKP1	3	-3.0076	-3.24419	-3.37835
DONSON	3	3.38036	2.69352	3.50913		FAM63A	3	2.6786	3.27675	2.01981		FABP5	3	2.9884	3.04555	3.95668		ZNF496	3	-3.10313	-3.71016	-2.96777		RAB3C	3	-3.53336	-2.83838	-2.19379		CHRNA4	3	-3.00134	-3.91474	-2.38937
DPAGT1	3	2.30186	3.36429	3.09458		FAM64A	3	2.2601	2.61613	2.81833		FADS1	3	2.93406	5.26567	4.98215		CNDP1	3	-3.10231	-4.83889	-3.12847		C3orf58	3	-3.53254	-2.50467	-2.23304		TLE1	3	-2.98239	-3.89572	-3.72034
DPCD	3	5.56806	5.61241	3.11579		FAM66D	3	2.93094	2.72767	2.46913		FADS2	3	3.53891	4.03333	5.71645		PHLDA2	3	-3.09763	-2.30222	-3.08124		D21S2088E	3	-3.52911	-3.07084	-2.66153		SMAD4	3	-2.98199	-4.3787	-2.75366
DPP3	3	4.91167	3.53476	3.11051		FAM69A	3	3.03599	2.07873	3.14307		FAH	3	2.39176	3.71073	5.99336		LINC00308	3	-3.09408	-1.87291	-2.40236		NFKBIB	3	-3.52908	-4.2784	-3.03228		ABHD5	3	-2.98008	-2.92744	-1.82478
DPYSL2	3	3.70104	4.04448	3.82365		FAM92A1	3	2.44847	4.01116	2.55076		FAHD2A	3	2.46785	3.15962	2.95254		MFAP3L	3	-3.09198	-2.9355	-3.74345		KLK12	3	-3.52678	-3.6206	-1.90936		SMARCD3	3	-2.96594	-2.7768	-3.16173
DSCC1	3	5.03913	5.65036	8.44776		FANCA	3	5.14832	6.31799	3.31807		FAM108C1	3	3.08852	1.9305	2.29422		WDR26	3	-3.08714	-3.06722	-5.34347		RYK	3	-3.52587	-2.76368	-2.6019		CHRM3-AS2	3	-2.96539	-3.65613	-2.79548
DTL	3	7.03795	5.85792	7.27054		FANCB	3	5.9083	4.45707	4.72986		FAM111A	3	3.77864	3.37952	3.1851		KLRB1	3	-3.07372	-2.90417	-5.84911		TEX35	3	-3.52327	-4.15468	-2.96707		KLHDC8A	3	-2.96508	-1.93824	-3.99542
DTX3L	3	2.24396	2.27042	2.53141		FANCI	3	3.07051	3.85191	3.85905		FAM116B	3	3.25377	3.94845	2.09368		GPR77	3	-3.07366	-3.25202	-3.75603		CSRNP1	3	-3.51948	-3.388	-3.29828		PLA2G3	3	-2.95945	-1.81033	-2.86919
DTYMK	3	4.7396	3.0362	4.37128		FAR2	3	2.20216	5.02188	3.34849		FAM118B	3	2.4531	1.9725	2.65149		ARAF	3	-3.07354	-3.17424	-2.91165		EIF4A2	3	-3.51948	-2.08432	-1.97256		FLJ41350	3	-2.95134	-2.61341	-1.90625
DUT	3	3.53899	3.46681	4.302		FASTKD1	3	2.50728	3.79949	3.36766		FAM125A	3	2.38904	4.9572	2.48515		LRFN5	3	-3.0651	-3.70198	-3.14863		ZNF462	3	-3.51541	-2.84749	-2.22425		NFKBIB	3	-2.94517	-2.32131	-2.40422
DYNC2LI1	3	2.39537	2.09224	2.47885		FBN1	3	2.2898	3.34877	4.40313		FAM129B	3	2.64919	1.87384	2.11051		USP42	3	-3.0646	-2.00111	-2.38457		FLT3LG	3	-3.49819	-2.60072	-3.17343		MYNN	3	-2.94343	-3.18434	-3.02704
DYNLL1	3	2.79809	3.90076	3.46591		FBXL18	3	2.69142	1.93013	3.03584		FAM153B	3	3.53668	2.86312	2.70059		YPEL5	3	-3.06451	-2.97218	-3.91773		SNN	3	-3.49775	-4.56455	-4.42461		NSUN7	3	-2.94027	-3.60949	-4.41444
DYRK3	3	2.78202	2.82311	2.49336		FBXO16	3	4.25625	6.83177	4.62169		FAM161A	3	2.72036	6.65716	5.05623		ABCB1	3	-3.06437	-3.71909	-4.05192		UBE4B	3	-3.49194	-3.14538	-3.78252		ITCH	3	-2.94022	-4.87917	-4.42463
E2F1	3	2.40768	4.56232	4.76624		FBXO18	3	2.88358	3.79979	3.11415		FAM162B	3	3.45625	2.20001	3.0933		WDR20	3	-3.06391	-2.86259	-3.28662		PNLIPRP2	3	-3.48499	-4.77246	-2.4203		COX4I1	3	-2.93856	-4.1931	-3.64328
E2F2	3	4.31822	4.3102	4.78079		FBXO43	3	6.68426	6.44824	5.59607		FAM173B	3	5.556	3.34999	5.324		ACSL6	3	-3.05794	-4.88467	-1.79798		USP15	3	-3.48325	-4.76634	-4.239		ADH4	3	-2.93573	-3.20248	-2.41378
E2F7	3	4.87526	3.02921	5.56256		FBXO6	3	2.00405	2.8609	1.86047		FAM178A	3	4.6835	2.48803	2.39372		IKZF5	3	-3.05631	-1.85748	-2.56286		CXCR5	3	-3.47796	-3.3433	-3.00834		B3GALTL	3	-2.93522	-3.39265	-4.96425
E2F8	3	11.2345	9.68763	7.01656		FBXW2	3	7.20797	2.82934	2.50678		FAM186A	3	4.97722	3.2438	2.29376		MMP28	3	-3.05581	-3.54848	-3.90589		ABCB1	3	-3.47647	-4.38352	-3.48666		CYCS	3	-2.93416	-2.91211	-3.3912
EAF2	3	6.01573	5.08517	5.12961		FCGR2B	3	2.10098	3.08399	2.9492		FAM19A5	3	3.17762	3.03525	2.42181		LPAR2	3	-3.05518	-1.92525	-2.0247		C20orf26	3	-3.47587	-2.80664	-3.32172		GATA3	3	-2.93384	-4.3	-2.65311
EBF2	3	3.44005	1.96993	2.33493		FCRL4	3	5.68462	2.28696	6.39901		FAM207A	3	2.51459	4.31173	2.81941		CDC14A	3	-3.05352	-2.98939	-2.23514		GIMAP1	3	-3.47441	-5.87811	-4.51611		ABCC4	3	-2.92844	-2.2263	-4.24645
EBI3	3	3.45571	3.98465	4.51041		FCRL5	3	2.6735	6.38707	2.12748		FAM213A	3	3.45012	3.85531	4.16696		RASGEF1B	3	-3.05205	-5.78317	-4.27813		TBX1	3	-3.47312	-3.27941	-3.46104		PTBP1	3	-2.92393	-2.09488	-2.14086
EBNA1BP2	3	2.01163	2.28537	2.57161		FCRLA	3	3.25917	3.55639	3.31021		FAM216A	3	2.02341	2.23088	2.80402		KCNH8	3	-3.05198	-4.39897	-5.43288		IKZF1	3	-3.46312	-3.49935	-3.03643		YTHDC1	3	-2.92073	-4.15252	-4.24883
EBP	3	4.02048	2.31154	2.29997		FCRLB	3	2.52513	4.97933	5.89845		FAM40B	3	3.82049	2.48045	5.34696		KIAA1462	3	-3.04775	-2.63693	-3.199		ETV3	3	-3.46219	-3.76429	-2.59125		COL18A1	3	-2.91767	-5.40147	-5.22382
ECH1	3	1.83415	2.41137	2.65624		FERMT3	3	2.47623	2.15563	2.71412		FAM64A	3	2.26305	3.8145	3.94189		ZNF335	3	-3.03356	-3.42069	-2.77339		FAM115C	3	-3.462	-2.52565	-3.22368		ARL5B	3	-2.91262	-2.80877	-3.38811
ECHDC1	3	3.04422	2.1882	3.19483		FES	3	1.95353	2.83135	3.45369		FANCA	3	4.47184	6.61928	3.99622		COX19	3	-3.03316	-1.96092	-2.9854		LOC100132207	3	-3.46169	-3.51962	-2.27574		GATS	3	-2.9106	-3.38446	-3.17392
ECHS1	3	2.42443	2.68478	3.27653		FGD2	3	3.08846	3.42021	2.14314		FANCB	3	5.98407	5.30069	5.12602		LOC219690	3	-3.03195	-2.01714	-1.902		CDK5R1	3	-3.46085	-3.35989	-5.16847		WDR20	3	-2.89627	-2.6901	-3.39873
ECT2	3	3.15608	3.42398	3.91976		FGFR1OP2	3	1.99912	2.44345	2.95033		FANCI	3	3.29907	4.61631	4.88864		GABPB1	3	-3.0256	-2.20747	-2.60888		FFAR1	3	-3.45795	-2.64765	-4.0164		NAP1L4	3	-2.89575	-3.65388	-3.72994
EEA1	3	7.91781	1.87605	2.83471		FKBP11	3	4.38234	4.53703	4.63475		FANK1	3	2.94415	4.1338	3.00641		SNORA68	3	-3.02336	-3.34519	-2.67958		CD37	3	-3.45251	-3.58295	-4.1637		LOC100505942	3	-2.891	-2.77642	-1.98578
EFCAB11	3	2.84571	3.24456	4.32884		FKBP14	3	2.14804	2.04752	2.43352		FASTKD1	3	1.97713	2.69928	2.82833		WDR48	3	-3.02191	-2.15688	-2.04589		SP1	3	-3.45216	-3.10875	-3.40844		PIGA	3	-2.89034	-2.36848	-2.5313
EHD3	3	3.57572	4.06634	4.43656		FKBP15	3	4.35434	2.09862	2.99963		FBN1	3	1.82603	2.90124	3.87982		PAFAH1B2	3	-3.01611	-3.17145	-3.61974		LOC100499489	3	-3.44619	-2.67885	-3.73784		ABCB1	3	-2.89016	-3.08158	-3.16873
EHHADH	3	2.15718	4.02535	6.24058		FKTN	3	2.50019	1.96955	2.59539		FBXO22	3	2.79767	3.46733	3.30023		DSG3	3	-3.01059	-5.74733	-3.72623		GATA4	3	-3.44174	-2.11827	-2.3714		CH25H	3	-2.88888	-2.31196	-2.23242
EIF1AY	3	2.52805	2.4226	2.46316		FLCN	3	2.05363	2.24121	3.2125		FBXO31	3	4.91368	3.1222	2.88636		KLHL24	3	-3.00825	-3.49434	-6.50101		NMU	3	-3.43919	-3.83506	-2.7006		SNORA68	3	-2.88837	-3.00176	-2.59346
EIF2C3	3	3.46797	2.40121	2.65899		FLJ37786	3	2.00852	4.21645	4.48639		FBXO43	3	6.02634	5.58319	4.7541		TF	3	-3.00344	-2.58203	-4.39015		HYALP1	3	-3.43059	-3.59003	-3.42276		RASAL2	3	-2.88307	-3.625	-4.05956
EIF5B	3	1.93928	1.96657	2.15339		FLJ39051	3	2.71659	4.37874	2.98732		FCGR2B	3	1.80667	2.85125	2.45755		IFFO2	3	-3.00331	-2.21629	-2.40398		RASSF3	3	-3.42703	-3.40903	-3.38298		WDR48	3	-2.88292	-2.42957	-2.48646
ELAVL1	3	2.59652	1.973	3.04533		FLT1	3	3.62289	2.9548	4.05879		FCRLA	3	4.21818	4.77688	4.96892		SERPINE1	3	-3.0019	-1.76516	-3.30497		KIAA1217	3	-3.42331	-3.73747	-2.88545		C7orf53	3	-2.87967	-2.89549	-2.08679
ELOVL6	3	7.08445	4.15275	7.56738		FLT3	3	4.22339	2.7379	4.45098		FCRLB	3	2.25798	5.53989	6.27746		LRP5L	3	-2.99952	-3.16288	-2.29372		FAM24A	3	-3.41812	-2.80226	-1.9706		COL25A1	3	-2.8795	-1.88925	-2.99573
ELP3	3	1.98853	2.11632	2.35771		FLYWCH2	3	1.96066	1.89788	2.5807		FDFT1	3	2.17931	2.19584	1.88427		TAF5L	3	-2.99892	-2.86865	-2.95815		DHX9	3	-3.41697	-2.9766	-2.78869		ZER1	3	-2.87353	-1.90463	-3.79034
ELP4	3	3.94571	4.40728	2.72545		FNDC3A	3	2.9854	4.89508	3.0785		FDPS	3	2.60513	4.03052	4.24821		IL12A	3	-2.98575	-1.96317	-2.32059		UCKL1	3	-3.41132	-2.27581	-2.37663		SPOPL	3	-2.87339	-3.22168	-3.17014
ELP6	3	1.94913	3.05718	2.96479		FNDC3B	3	7.27308	5.69139	6.8476		FERMT3	3	3.10696	2.35031	3.76203		HTR4	3	-2.98491	-2.67676	-2.48696		TP53I11	3	-3.4103	-2.98214	-2.2509		C3orf35	3	-2.86856	-3.82197	-2.71739
EMCN	3	3.29289	4.88725	3.41394		FNTB	3	2.09414	2.6121	2.64811		FES	3	4.00153	4.34377	5.60324		ETV3	3	-2.98102	-2.16639	-3.71457		FAM26F	3	-3.40856	-3.87246	-4.979		VAMP2	3	-2.86685	-2.7461	-4.49173
EMR2	3	4.27029	4.29609	2.35867		FOCAD	3	2.22154	2.30695	3.0105		FGD2	3	4.23108	3.16441	2.69984		HERC1	3	-2.98075	-3.33665	-2.33658		ULBP2	3	-3.40666	-4.70158	-3.98426		PPIL4	3	-2.86242	-3.37337	-3.33446
ENG	3	3.37837	2.84558	2.98043		FOXM1	3	5.79673	3.34399	4.54842		FGF7	3	2.79151	2.72236	3.97974		PIH2	3	-2.97636	-4.72023	-2.10753		SLC3A1	3	-3.4021	-2.63127	-2.07803		KLF11	3	-2.85946	-1.90276	-2.50881
ENOSF1	3	2.94077	3.53425	3.43289		FRK	3	2.26058	4.87293	2.17304		FGFR1OP	3	2.01901	2.16687	3.30916		PDE4D	3	-2.96891	-2.53782	-3.11461		DIRC2	3	-3.40195	-3.93492	-3.60156		CNST	3	-2.85713	-2.7916	-3.85276
ENPP2	3	2.53065	5.58171	3.3026		FRMD4B	3	1.96488	5.6752	4.25394		FH	3	1.78695	2.32913	2.72727		IL6ST	3	-2.96788	-3.99321	-3.21218		SSH2	3	-3.39778	-3.59899	-3.32767		ANGEL2	3	-2.85673	-1.86904	-2.03795
ENPP5	3	2.88799	3.77422	4.70434		FRZB	3	7.31911	6.41309	8.17805		FHOD1	3	1.74008	2.28168	2.60689		INTS4	3	-2.96672	-4.16906	-2.51587		LOC256021	3	-3.39547	-3.60042	-3.50797		ADRB3	3	-2.84992	-2.59361	-2.20624
ENTPD1	3	3.45595	4.7629	4.74914		FSCN3	3	3.57668	3.82225	1.97019		FIG4	3	2.69938	1.81825	2.15052		BAMBI	3	-2.96153	-1.8954	-2.15635		RGS1	3	-3.39153	-3.60152	-3.98375		CDC20B	3	-2.84925	-5.98881	-3.26593
EPB41L4A	3	2.064	3.45131	2.70951		FUCA2	3	3.54217	2.46715	4.52654		FJX1	3	1.74734	2.64954	4.2426		TEAD2	3	-2.95806	-2.19929	-2.17738		C9orf163	3	-3.38789	-2.04909	-4.03006		SLC8A1	3	-2.8491	-4.14201	-3.67588
EPDR1	3	2.97822	2.83904	5.00829		FUT8	3	3.34566	2.63593	3.5241		FKBP15	3	4.95581	2.66319	4.63115		S1PR1	3	-2.95718	-2.15901	-2.65311		ARHGAP32	3	-3.37676	-2.48821	-4.17472		EIF4A2	3	-2.84512	-2.81763	-2.44326
EPRS	3	7.88932	2.63856	2.23813		FUT8-AS1	3	6.68295	4.6356	3.69753		FKBP1A	3	1.98524	3.47176	2.73667		SLC6A19	3	-2.95196	-3.07493	-1.81983		CD8B	3	-3.37363	-3.69606	-4.03355		USP42	3	-2.84265	-2.80905	-3.37764
EPS8L2	3	2.301	3.51683	2.24031		FZD2	3	3.14815	4.27166	2.80175		FKBP4	3	1.75648	3.33994	5.08783		RGL3	3	-2.95109	-4.52369	-2.51035		SEC22C	3	-3.37025	-2.6398	-2.2233		CRTAM	3	-2.836	-4.55243	-4.41527
ERCC6L	3	5.93931	3.70082	3.98864		G0S2	3	3.62461	4.25675	3.87036		FKBP9	3	2.79498	5.93942	5.17475		CD97	3	-2.94707	-2.3996	-3.56952		ZNF746	3	-3.36873	-2.19126	-2.31115		CWC25	3	-2.83304	-2.07979	-2.65301
ERCC8	3	4.47203	2.69817	2.82228		GALE	3	2.28095	2.1787	1.91122		FKTN	3	2.17821	2.65506	2.26224		CLEC4F	3	-2.94673	-2.75114	-3.28335		CNST	3	-3.36831	-2.68785	-4.67043		ELL2	3	-2.8308	-2.9697	-6.20885
ERI1	3	2.72986	2.30708	2.53493		GALK2	3	2.59402	3.04185	3.5646		FLCN	3	2.46985	2.36692	2.02859		RANBP10	3	-2.94555	-2.1819	-3.03671		HS3ST5	3	-3.36671	-3.24463	-3.08945		C2CD3	3	-2.81759	-5.47323	-5.46933
ERI2	3	4.00529	3.6996	4.61336		GALNT14	3	2.48048	2.33356	1.88181		FLJ10661	3	4.08784	3.71404	2.73837		FAM65A	3	-2.94488	-3.77595	-4.66556		TMEM231	3	-3.36433	-2.82924	-2.43692		PLK3	3	-2.81743	-2.50735	-2.87966
ERO1L	3	2.35015	3.54692	2.99297		GAMT	3	2.7167	3.57321	3.89389		FLT1	3	4.06302	4.45604	4.82402		RBPJL	3	-2.9436	-1.98429	-2.47753		GPATCH3	3	-3.36353	-2.99426	-3.21727		LOC100240728	3	-2.81737	-2.92201	-3.25229
ESCO2	3	6.7005	7.5007	5.2475		GAPDH	3	2.11135	2.61453	2.68386		FOLR2	3	3.63796	3.27934	2.78873		FAM18A	3	-2.94358	-2.84203	-2.77197		GHSR	3	-3.36149	-4.08165	-3.67285		OGFRL1	3	-2.81632	-2.19819	-3.02766
ESPL1	3	3.08472	3.40465	4.06842		GAS1	3	5.51826	4.62579	6.0261		FOXE1	3	4.46408	1.92968	2.59611		GH2	3	-2.94237	-2.26913	-5.30578		ZSCAN18	3	-3.36092	-1.92303	-4.18587		TRIM63	3	-2.81553	-3.08083	-2.07981
ESR2	3	3.32336	3.13252	2.1181		GAS2L3	3	3.90649	5.91186	3.17663		FOXM1	3	4.98044	3.83621	4.83434		GPR101	3	-2.93686	-2.57728	-2.59653		CUL1	3	-3.35805	-3.62166	-3.49936		CRK	3	-2.81358	-2.23199	-1.79005
ESYT1	3	2.17882	3.09975	2.61755		GAS6	3	8.63408	8.84647	7.92436		FRAS1	3	3.83675	2.89116	6.23065		RNASEH1	3	-2.93564	-2.51387	-2.14715		HERC3	3	-3.35592	-4.37359	-3.68056		LOC643711	3	-2.80791	-2.38271	-2.87798
ETFA	3	2.37073	2.31608	2.98905		GBAP1	3	4.51449	5.54532	2.59778		FRZB	3	2.53853	3.4046	5.51111		SLC18A2	3	-2.9324	-3.73197	-2.39979		KIAA1429	3	-3.35548	-5.37555	-3.15216		ZMAT1	3	-2.80436	-2.09313	-2.23661
ETNK2	3	2.7103	3.91122	2.20802		GGH	3	5.70074	4.71455	6.31784		FSD1L	3	2.63554	3.86477	2.72645		SLC24A4	3	-2.93199	-3.07072	-2.55961		CNN3	3	-3.34121	-2.66878	-2.21362		UBXN1	3	-2.80335	-2.0345	-3.0887
ETV7	3	2.65123	2.44563	3.57389		GID4	3	3.5346	6.0025	2.47155		FUT7	3	3.09024	5.30092	5.46038		SEC14L2	3	-2.93114	-3.703	-3.45559		TNFRSF25	3	-3.33664	-5.09118	-4.58821		PRKRA	3	-2.79698	-2.21826	-3.30559
EVI2A	3	2.66137	2.10119	2.18867		GIGYF2	3	3.98569	2.70208	2.69067		FZD2	3	3.03955	3.95444	3.47376		LOC100133130	3	-2.93092	-2.85256	-1.94548		SYS1	3	-3.33291	-4.30745	-3.68497		IL1R1	3	-2.79633	-2.94606	-3.39741
EXO1	3	7.08929	4.26695	9.1384		GINS1	3	5.62225	8.28047	6.47687		G3BP1	3	2.78053	2.39985	2.32141		NUB1	3	-2.92825	-5.3597	-5.44643		TAPT1	3	-3.3323	-4.8591	-5.75909		DPEP3	3	-2.79385	-4.10907	-2.49081
EXOSC1	3	2.11696	1.92285	2.41867		GIPC2	3	2.59596	4.57038	3.82907		GALNT5	3	2.9129	2.14207	2.01411		NKAIN4	3	-2.92583	-3.42717	-2.8122		ZBTB7A	3	-3.33139	-4.01558	-2.58013		TAB3	3	-2.79377	-2.51193	-3.43426
EXOSC2	3	2.86337	2.22456	3.34261		GIT2	3	3.07242	3.91126	1.98353		GAPDH	3	2.15423	2.28398	2.71066		RHOBTB1	3	-2.92561	-2.04848	-2.53256		JUN	3	-3.32756	-3.16951	-3.56706		GUCY1A3	3	-2.78991	-5.38668	-3.87579
EXOSC3	3	4.94929	3.23359	3.21244		GJC1	3	2.35012	3.24928	4.26502		GART	3	3.75161	3.82703	4.70457		ZNRD1	3	-2.92558	-2.57303	-4.5868		LOC100507261	3	-3.32714	-2.30656	-1.89855		ZNF639	3	-2.78952	-3.53936	-3.19133
FABP3	3	1.86841	2.05703	2.80148		GK	3	3.83101	2.94615	3.34913		GAS2L3	3	3.65311	7.4526	2.96728		PSEN1	3	-2.92009	-3.82108	-4.08013		ZNF397	3	-3.32226	-2.77765	-4.39682		LIMS3	3	-2.78812	-2.1274	-2.23314
FABP5	3	3.39667	3.3638	4.26618		GLCCI1	3	4.88185	4.13472	5.12397		GAS6	3	5.19147	6.18422	6.18954		ARID4B	3	-2.91991	-2.72891	-2.81761		CALD1	3	-3.31863	-4.27582	-3.61443		UGT2B15	3	-2.78763	-2.70548	-3.52188
FADS1	3	2.69216	4.13109	3.36992		GLDC	3	4.65561	5.25205	5.51789		GAS8	3	4.24544	2.44568	3.07885		SEC61A2	3	-2.91804	-3.55016	-2.92087		ARAF	3	-3.31843	-3.42369	-3.72851		CD97	3	-2.78657	-2.099	-2.79442
FADS2	3	3.48731	3.25085	4.42838		GLRX	3	5.11788	4.67244	5.32357		GATM	3	3.99126	4.86926	5.35036		TMEM45B	3	-2.91447	-2.82417	-2.36902		CTBP1	3	-3.3143	-2.13403	-2.04111		IVNS1ABP	3	-2.78425	-2.38112	-3.03739
FAH	3	3.17055	3.75447	6.10873		GLS	3	3.29329	3.83822	3.97194		GBAP1	3	5.26033	6.29958	3.55439		PHLDA1	3	-2.9128	-3.68974	-5.05616		G3BP2	3	-3.31292	-3.21853	-2.49491		IKZF5	3	-2.78085	-2.19243	-2.49177
FAM101B	3	1.86924	2.63054	4.39619		GM2A	3	4.8754	4.40894	5.26779		GBGT1	3	1.97879	5.16231	3.29715		STIM2	3	-2.91162	-2.72209	-3.51387		MATN1-AS1	3	-3.30931	-2.44443	-3.00432		EFCAB13	3	-2.76819	-3.32645	-3.07806
FAM111A	3	3.55954	3.61477	3.60084		GMDS	3	2.68949	2.00144	2.7513		GBP1	3	3.62894	3.46333	3.62478		C12orf65	3	-2.90742	-4.0227	-4.03681		EFCAB1	3	-3.30928	-2.59924	-2.85522		RREB1	3	-2.76604	-5.29281	-3.82103
FAM111B	3	5.51501	2.90856	4.08529		GMNN	3	2.03895	2.10986	2.91341		GCAT	3	2.37204	5.37108	4.72992		RBM48	3	-2.90444	-4.08907	-2.18562		CACNA1G	3	-3.309	-1.9509	-1.97672		GABRB2	3	-2.75536	-2.21052	-1.87496
FAM126A	3	3.95306	3.11264	2.41419		GMPPA	3	2.38397	3.13097	4.44638		GCC1	3	2.99862	1.81283	2.59976		NIPAL4	3	-2.90088	-3.3929	-2.4211		C2CD3	3	-3.30578	-4.24302	-3.18539		LRP2BP	3	-2.75495	-4.0756	-4.67189
FAM129B	3	2.91732	2.01362	2.22107		GMPPB	3	2.77672	2.63416	3.08688		GCHFR	3	1.85487	2.60478	3.35961		PTPRF	3	-2.89837	-2.83796	-2.81301		NRP2	3	-3.30329	-4.92959	-4.61765		ADAMTS9-AS2	3	-2.75098	-3.21295	-1.79514
FAM13C	3	2.42851	3.34607	3.27286		GNGT2	3	2.93368	2.32991	2.50526		GCSAM	3	3.27501	6.9288	4.2415		PBXIP1	3	-2.89716	-1.82234	-2.86575		CD83	3	-3.30252	-5.23764	-5.57896		COPS2	3	-2.74712	-2.83173	-3.15916
FAM161A	3	3.62868	6.80934	5.48789		GNS	3	2.5299	3.64891	3.60601		GGCT	3	2.2666	2.80635	3.35363		SNHG9	3	-2.89645	-2.08367	-1.8659		RBM8A	3	-3.30227	-1.87296	-3.12023		CASD1	3	-2.74348	-3.91652	-4.57674
FAM173B	3	4.87619	4.07407	5.20757		GOLIM4	3	5.68875	1.97958	3.53925		GGH	3	2.69184	3.68474	4.19368		BRD7	3	-2.89422	-3.86246	-3.44983		GAS7	3	-3.29456	-3.52107	-2.4463		CCNL1	3	-2.73751	-4.57837	-3.84373
FAM178A	3	4.57502	2.35776	2.31273		GOLPH3L	3	3.10077	3.22666	4.14782		GID4	3	3.88936	4.7808	3.1381		CCDC65	3	-2.89261	-2.14668	-6.6305		PMAIP1	3	-3.28396	-3.89873	-4.33212		FZD7	3	-2.7374	-1.92719	-5.25785
FAM181B	3	2.26041	3.05377	1.95198		GPAT2	3	2.84986	1.99165	3.15211		GINS1	3	4.20843	9.97695	6.65535		RNF165	3	-2.89097	-1.87385	-2.60583		NAMPT	3	-3.27637	-3.94305	-2.90519		TEX14	3	-2.73715	-3.01299	-3.72414
FAM19A5	3	3.84616	3.93724	2.33277		GPLD1	3	6.0017	4.07001	2.67178		GINS2	3	2.58966	3.64547	4.8018		ATF3	3	-2.88936	-3.71714	-3.0838		BRAF	3	-3.27517	-4.41771	-3.20846		PRPF4B	3	-2.73348	-2.23151	-2.24669
FAM207A	3	2.24142	4.38486	2.24321		GPR114	3	4.52354	2.59663	2.89756		GINS4	3	2.90409	3.90969	3.2901		HIPK1	3	-2.88699	-2.46351	-3.28342		LRRFIP1	3	-3.27328	-2.04528	-5.72175		C4orf32	3	-2.7227	-4.4525	-3.10828
FAM213A	3	3.46372	3.49696	3.70313		GPR155	3	3.1679	5.83944	3.64561		GK	3	3.68852	4.89838	4.39321		LOC202181	3	-2.87915	-1.85688	-2.7159		DSG3	3	-3.27082	-2.10754	-3.44202		CD28	3	-2.7221	-6.2496	-5.80408
FAM216A	3	2.07052	2.18247	1.92659		GPR180	3	5.39048	5.26173	3.04271		GLDC	3	4.71307	6.8876	6.81699		RBM38	3	-2.87607	-2.7749	-2.97815		MTMR6	3	-3.26861	-4.16547	-2.39618		RPGR	3	-2.72028	-3.15303	-2.65426
FAM54A	3	3.09429	2.72503	3.71132		GPR19	3	6.78954	3.81035	6.8731		GLRX	3	4.17151	3.99256	4.60217		MLLT4	3	-2.87005	-3.0655	-2.3137		LRRN3	3	-3.26801	-3.23477	-4.02417		MAGEC3	3	-2.71693	-1.88606	-2.53079
FAM64A	3	3.20343	3.28497	3.71841		GPR82	3	4.49758	4.10364	6.78791		GLS	3	2.974	2.56264	2.90073		CCNL1	3	-2.86999	-4.61111	-3.26782		CXorf27	3	-3.25625	-4.18978	-1.84379		PIK3IP1	3	-2.71611	-3.36754	-4.52645
FAM92A1	3	3.96333	3.44104	2.01018		GPSM2	3	8.19076	4.29607	5.2988		GM2A	3	4.29987	3.64558	3.72625		PYROXD1	3	-2.86783	-1.78262	-3.16673		DNAI2	3	-3.25441	-1.85418	-2.85228		LOC100129973	3	-2.71423	-2.31308	-2.78363
FANCA	3	5.31228	5.64849	3.69993		GPT2	3	4.16336	2.61688	2.35371		GNA11	3	1.81936	2.20699	3.63587		SIAH1	3	-2.86696	-2.25906	-3.19417		NFIX	3	-3.25429	-3.1632	-3.17055		SH2B3	3	-2.71408	-3.94855	-3.80035
FANCB	3	7.88354	6.08114	5.9225		GRAPL	3	2.9976	2.299	4.70676		GNGT2	3	3.43394	3.4908	3.60196		EGFLAM	3	-2.86543	-3.02515	-2.23197		KBTBD11	3	-3.25377	-3.17628	-3.16984		B3GALT6	3	-2.71084	-3.01271	-3.05319
FANCI	3	4.5484	4.66598	4.68889		GRIK1	3	3.35401	2.27033	2.27209		GOLPH3L	3	1.78962	1.97871	2.58221		KDM5C	3	-2.86363	-2.75053	-2.18473		OPA1	3	-3.25278	-3.11275	-4.0818		ING3	3	-2.70773	-3.44053	-3.70848
FANK1	3	2.42741	4.6327	2.5605		GRK6	3	2.11711	2.58395	3.17104		GPER	3	4.18472	2.73196	4.88424		CYP2C9	3	-2.86191	-3.20142	-5.13191		COL1A1	3	-3.25088	-2.18438	-3.79853		CD2	3	-2.70232	-2.2263	-2.86638
FASTKD1	3	2.37277	3.07928	3.24632		GRTP1	3	2.34655	2.52226	2.38982		GPR137B	3	2.1751	1.95258	2.10925		PHF1	3	-2.86148	-2.78657	-2.12819		AKAP8L	3	-3.24601	-1.968	-2.72451		ABI3BP	3	-2.70157	-1.89493	-2.00886
FASTKD2	3	4.91951	3.28893	4.17387		GSG2	3	2.21204	2.49894	2.02772		GPR180	3	4.13348	4.8996	2.2062		CD2	3	-2.85787	-4.0438	-2.10948		RPL7	3	-3.24467	-3.30799	-2.47646		VSNL1	3	-2.70031	-3.21867	-1.96232
FBN1	3	4.22106	2.3727	4.48003		GSTM4	3	3.49691	4.19198	4.25676		GPR19	3	5.83739	3.83954	6.7794		CDK6	3	-2.85669	-2.5351	-3.35415		FMN2	3	-3.23761	-2.9411	-2.82595		INO80D	3	-2.6999	-3.43586	-3.09457
FBN2	3	2.18306	3.22779	3.0265		GSTP1	3	2.24485	3.09114	2.91256		GPR82	3	6.00497	5.58201	8.26932		MSH6	3	-2.84656	-2.99374	-2.49639		SAP30L	3	-3.23398	-3.54005	-3.51781		ZNF571	3	-2.69839	-2.96225	-3.166
FBXL13	3	2.77629	2.25314	3.91511		GTSE1	3	7.84702	5.77234	7.54903		GPRC5C	3	3.24729	4.05469	2.6502		C7orf53	3	-2.84564	-1.97734	-3.39573		SMEK2	3	-3.23172	-3.76968	-3.88729		TMEM63B	3	-2.6946	-2.22126	-1.97139
FBXL18	3	4.31236	2.16169	2.21448		GTSF1L	3	2.34421	4.11419	3.23215		GPSM2	3	7.16438	5.34409	5.49755		TNFRSF25	3	-2.84497	-4.00215	-3.92564		TFE3	3	-3.22753	-2.28393	-2.68028		AGAP3	3	-2.69195	-2.88565	-4.72365
FBXL4	3	3.30188	2.26183	1.83361		GUCY1B3	3	2.55987	3.66668	4.88492		GPT2	3	4.06106	4.55696	3.61381		GABRB3	3	-2.84182	-2.23209	-2.95906		SZRD1	3	-3.22386	-3.76763	-2.75897		TXNL1	3	-2.68463	-2.92433	-2.10255
FBXO22	3	3.42893	3.10104	3.49369		GUSBP1	3	4.3573	3.75511	2.23796		GPX1	3	2.04296	2.09325	2.28615		COL1A1	3	-2.83468	-3.47068	-4.41832		DYRK2	3	-3.22276	-3.1977	-2.8877		SEC61A2	3	-2.67777	-3.4317	-2.86069
FBXO31	3	5.98456	2.62598	3.29483		GVINP1	3	4.9532	6.12751	2.73205		GSTM4	3	3.52731	3.26124	4.16591		PCMTD1	3	-2.83422	-2.15795	-2.85004		SMARCD3	3	-3.22177	-2.73339	-3.55416		CHD7	3	-2.67452	-4.94383	-4.05137
FBXO43	3	6.72138	6.16052	5.21262		GYS1	3	1.89439	3.92993	2.57363		GSTP1	3	2.49287	3.09753	3.33476		SLC6A15	3	-2.83163	-2.43907	-3.23207		LOC100129973	3	-3.22169	-3.02291	-2.12314		ZNF451	3	-2.66985	-2.99275	-2.57909
FBXO6	3	1.9663	3.64137	2.53096		GZMB	3	5.04313	5.61678	5.28237		GSTZ1	3	2.50784	3.02978	2.57615		GATA4	3	-2.83079	-3.16233	-3.12883		CR1	3	-3.22019	-3.89713	-3.60415		MPDZ	3	-2.6693	-2.58759	-2.55434
FBXW2	3	6.48119	1.80222	2.09719		GZMH	3	5.19681	5.34717	3.81514		GTF2H1	3	3.43219	2.44396	3.84379		MED23	3	-2.83066	-2.6808	-2.65792		LOC100505564	3	-3.21407	-3.83776	-4.83616		RPL27A	3	-2.66928	-2.18405	-2.05274
FCGR2B	3	1.79452	2.70894	2.23127		H2AFX	3	2.48521	2.56418	2.51259		GTF2H4	3	1.7452	2.10295	3.13361		LOC100133985	3	-2.82762	-3.70339	-2.87877		DNM2	3	-3.21201	-2.92044	-3.78577		PHC3	3	-2.66704	-2.64168	-2.89852
FCHSD2	3	2.80481	2.23531	2.07585		HBEGF	3	2.92484	1.98835	2.73448		GTF2IRD1	3	2.13135	2.60824	2.04855		C20orf195	3	-2.82025	-2.32209	-3.98936		CUL4A	3	-3.20886	-2.21778	-3.0926		IQSEC3	3	-2.66339	-4.35523	-3.38448
FCRL4	3	7.12333	5.34364	6.94483		HCFC1R1	3	2.49567	4.01712	1.91827		GTPBP10	3	2.812	3.11059	3.89259		ICOS	3	-2.8187	-3.39967	-5.35486		PRPF18	3	-3.20634	-5.05011	-1.99369		HMX1	3	-2.66064	-3.20623	-2.56636
FCRLA	3	3.70624	4.22128	4.80781		HCG27	3	5.75439	1.93942	4.47136		GTSE1	3	6.96277	6.27403	7.30354		LCP2	3	-2.81835	-4.43875	-2.92124		CAMTA1	3	-3.20464	-2.27806	-2.13639		IRF1	3	-2.65884	-2.5141	-2.28516
FCRLB	3	2.73475	4.61454	6.09835		HCRP1	3	2.01182	4.06171	1.90913		GTSF1L	3	3.36233	5.89661	4.83138		GAB1	3	-2.81648	-3.66196	-2.52635		FYN	3	-3.20392	-2.62391	-2.26246		PBX4	3	-2.64959	-2.86453	-2.12523
FDPS	3	2.85289	3.68912	3.70481		HDC	3	2.06391	1.9799	1.91002		GUCY1B3	3	2.11034	4.97417	5.02958		SGSM1	3	-2.81638	-1.99008	-1.9281		PARD3B	3	-3.20165	-3.83411	-2.30792		C11orf58	3	-2.64899	-2.75374	-3.70066
FEN1	3	2.27203	2.22993	2.48161		HDDC2	3	4.19027	4.67633	2.35138		GVINP1	3	7.17385	3.80676	2.98185		TAB3	3	-2.81322	-1.85461	-3.69913		PATL1	3	-3.19967	-3.68033	-1.92545		WWP2	3	-2.64777	-2.11912	-1.77946
FERMT3	3	3.14953	2.48411	4.05446		HDHD2	3	3.64881	3.03462	3.78608		GZMB	3	2.89964	7.13337	5.68888		SMEK2	3	-2.8106	-5.99451	-3.23235		CDKN1A	3	-3.19932	-2.81492	-2.99568		S1PR1	3	-2.64548	-1.9845	-2.94039
FES	3	3.98898	4.13816	5.22912		HDLBP	3	2.95643	4.12453	3.59893		HAR1A	3	2.04676	3.10612	1.77999		CRY2	3	-2.81052	-2.23566	-2.66546		PNO1	3	-3.18584	-3.92103	-3.05407		RASSF5	3	-2.63951	-2.53071	-2.5252
FGD2	3	3.01485	2.59464	2.87833		HEATR5A	3	2.72173	2.96067	4.16299		HAUS1	3	1.76777	1.85309	2.38378		YES1	3	-2.80545	-1.96639	-2.24743		VAMP2	3	-3.18433	-3.02198	-2.85894		CXCL5	3	-2.63875	-3.06083	-3.42614
FGFR1OP	3	2.79583	2.63446	3.91286		HEATR7A	3	2.71264	2.32604	2.03304		HCFC1R1	3	3.2622	3.79205	3.52823		EIF5	3	-2.80373	-2.7743	-3.11374		C1orf192	3	-3.18346	-3.62689	-3.07632		EID3	3	-2.63871	-1.97338	-2.51201
FGL2	3	3.22239	2.21425	2.22736		HELLS	3	6.55875	3.86997	6.7645		HCLS1	3	1.80135	2.21347	2.61577		HUS1B	3	-2.8014	-2.06522	-1.92672		IFRD1	3	-3.18117	-3.96579	-4.4526		CCL5	3	-2.63641	-2.86699	-4.55187
FH	3	2.61135	2.16016	3.04835		HEMK1	3	2.10802	2.69324	2.20269		HDAC1	3	2.06804	1.98187	2.51476		CLU	3	-2.80061	-2.05225	-2.72379		CA2	3	-3.17977	-3.81321	-3.399		RFPL3-AS1	3	-2.63078	-3.32169	-2.88412
FHOD1	3	1.92853	2.09391	2.71498		HERC4	3	6.60048	3.62788	2.7675		HDAC8	3	3.05537	2.73541	5.44622		TSTD2	3	-2.79763	-3.94534	-4.45808		RAB11FIP4	3	-3.17942	-4.41412	-2.12243		FAM75D1	3	-2.62516	-3.86639	-1.84316
FIBP	3	2.11653	2.07733	2.24984		HEXDC	3	2.25024	2.38063	2.04381		HDDC2	3	3.2002	6.26212	2.9073		HNF1A	3	-2.79649	-2.99612	-1.80745		HS3ST3B1	3	-3.17766	-5.73237	-3.56779		SLC37A1	3	-2.62242	-2.22161	-2.66746
FIG4	3	2.4237	1.78196	1.91427		HFE	3	3.85993	3.66024	3.83951		HDDC3	3	1.74804	4.22287	2.8971		SMAD4	3	-2.79549	-2.91727	-3.25397		FAF1	3	-3.17514	-3.12139	-3.27546		LOC100133130	3	-2.62223	-2.53128	-2.11012
FILIP1L	3	3.11155	3.46705	2.45148		HIBCH	3	3.31724	3.48096	3.96894		HDHD1	3	2.4048	1.87151	3.3255		C21orf88	3	-2.79265	-3.09268	-2.90497		NUP88	3	-3.16951	-3.39205	-3.16932		TNXB	3	-2.61544	-2.18454	-1.8905
FKBP15	3	4.21708	2.25106	3.47044		HINT2	3	2.63211	2.24068	3.36081		HDHD2	3	4.19446	3.97047	4.3646		VAC14	3	-2.78986	-1.85234	-2.02447		TRPM6	3	-3.16416	-4.37728	-2.86395		ZNF746	3	-2.60743	-1.81344	-2.05331
FKBP1A	3	2.43032	2.19216	2.81313		HIPK2	3	4.14876	2.12763	4.93615		HELLS	3	6.56919	4.25431	7.17083		VPS13D	3	-2.78935	-4.23064	-6.49285		IKZF5	3	-3.16064	-2.07831	-2.45956		ZBTB33	3	-2.60529	-2.70551	-2.16321
FKBP1B	3	2.66181	2.65321	2.92007		HIRIP3	3	2.00982	2.2497	2.98613		HEMK1	3	2.52955	2.171	2.39411		C20orf181	3	-2.78922	-2.90222	-2.22506		ZNF165	3	-3.15856	-3.7083	-2.98797		GIMAP5	3	-2.60426	-2.01862	-1.81206
FKBP3	3	2.05333	2.32067	2.49129		HIST1H1C	3	3.08667	3.21114	3.51892		HES2	3	3.07935	3.19647	1.90784		APLP2	3	-2.78651	-2.25929	-2.23152		PHLPP2	3	-3.15821	-3.97043	-3.3397		LOC100506172	3	-2.60312	-3.92212	-5.43686
FKBP8	3	1.89458	2.85371	4.22885		HIST1H1D	3	2.3455	1.87781	1.90679		HESX1	3	4.23475	2.1586	1.80947		DDX19B	3	-2.78315	-2.14512	-1.77413		HSPA9	3	-3.15775	-3.28574	-1.96524		CRY2	3	-2.59981	-1.94161	-2.53037
FKBP9	3	2.60791	5.70541	4.02553		HIST1H2AC	3	4.21561	5.24045	3.61039		HHLA3	3	2.72342	2.68013	3.21005		CYCS	3	-2.78276	-2.44172	-3.27205		SLC26A10	3	-3.15759	-2.28831	-3.05913		CUL2	3	-2.59677	-2.64956	-2.8393
FKTN	3	2.32292	2.1657	3.08145		HIST1H2AG	3	2.9656	6.14076	4.29731		HIBADH	3	3.05652	3.34309	3.13766		GNRHR	3	-2.7823	-2.69919	-2.59986		TTC7A	3	-3.15128	-2.30726	-3.39634		CTDSPL2	3	-2.59439	-3.04171	-2.51889
FLJ10661	3	4.33947	3.58952	2.77567		HIST1H2AM	3	3.50497	2.46205	2.8479		HIBCH	3	2.82555	2.59769	2.53682		EML4	3	-2.78119	-2.28351	-2.10662		LOC100132999	3	-3.14894	-3.63701	-5.37131		EPB41L5	3	-2.59373	-3.5172	-2.39125
FLJ33630	3	1.94278	1.87158	1.83517		HIST1H2BD	3	2.76117	3.30307	3.20585		HINT2	3	2.0015	2.77496	3.35783		SENP6	3	-2.78051	-2.88935	-2.72734		PLK3	3	-3.14579	-3.58939	-3.32369		EZR	3	-2.59372	-1.79136	-2.13007
FLJ39051	3	3.19876	3.57536	5.44235		HIST1H2BG	3	3.44611	2.29377	2.71953		HIST1H1D	3	3.06713	2.24921	2.24649		TNFAIP6	3	-2.77676	-3.85341	-5.11647		TAB3	3	-3.14234	-6.76906	-3.72563		LOC100996359	3	-2.59103	-2.10568	-2.46743
FLT1	3	3.80912	4.6564	4.04958		HIST1H2BH	3	3.54002	2.82472	4.20925		HIST1H2AC	3	3.95339	3.36312	2.59337		ZSCAN18	3	-2.77105	-1.95657	-2.94713		GP2	3	-3.14068	-2.97269	-2.96682		RAB22A	3	-2.58867	-2.26023	-2.07283
FNBP1L	3	2.02462	1.97952	2.78288		HIST1H2BI	3	1.93685	6.08466	2.76122		HIST1H2AG	3	2.19645	5.91303	3.67614		CALN1	3	-2.76596	-4.35016	-2.86852		GYLTL1B	3	-3.14037	-2.39638	-2.42008		NFKBID	3	-2.5885	-3.5943	-5.05301
FOXM1	3	5.82384	3.66653	4.70333		HIST1H3C	3	5.02085	3.30888	3.03778		HIST1H2AJ	3	2.00204	2.10409	2.44239		TCF7L2	3	-2.7642	-4.21019	-3.94367		LONRF3	3	-3.14013	-4.10333	-3.71734		COL1A2	3	-2.58056	-2.97757	-2.15428
FPGT	3	3.84659	2.24961	2.86724		HIST1H3E	3	1.98878	3.83685	4.32294		HIST1H2BH	3	1.96308	2.06672	3.52887		GAB2	3	-2.76324	-2.06299	-2.0058		CD97	3	-3.13772	-2.52806	-2.81516		REN	3	-2.57836	-2.12091	-2.61103
FSCN3	3	2.40064	3.71122	2.79239		HIST1H3G	3	3.40296	1.95788	4.35042		HIST1H3C	3	4.75651	3.79602	3.22456		MMP24	3	-2.76073	-2.47445	-2.08775		SEPSECS	3	-3.13685	-3.85078	-4.51296		HIF3A	3	-2.57601	-5.41305	-3.26102
FSD1L	3	3.98794	4.39001	3.88627		HIST1H3H	3	5.06253	5.5011	2.14406		HIST1H3H	3	2.38043	4.76409	1.8091		ZFYVE16	3	-2.75978	-3.99077	-2.28216		PPM1L	3	-3.12678	-3.619	-2.39617		TMEM56	3	-2.57412	-5.58309	-2.29001
FUT7	3	3.47481	5.09839	4.5358		HJURP	3	6.82395	8.73439	9.11228		HIST1H4C	3	2.92932	2.73929	2.86534		SPATA22	3	-2.75517	-3.03712	-3.2816		RPL35A	3	-3.12338	-1.95937	-2.58148		TRIM23	3	-2.57213	-4.20522	-5.93026
FZD2	3	2.70612	3.36876	2.15259		HLTF	3	3.27259	2.74376	3.67405		HJURP	3	5.98648	9.17233	9.13467		SRSF8	3	-2.75146	-2.1591	-3.47811		ACVR1B	3	-3.12297	-2.67442	-3.54308		SUB1	3	-2.56897	-4.82064	-3.9623
G0S2	3	2.14384	3.34952	2.70221		HM13	3	2.34143	3.553	3.4676		HK2	3	3.5974	2.19369	3.60394		SCNN1A	3	-2.74552	-2.86704	-2.68657		AKT2	3	-3.11606	-2.10094	-3.02711		NDUFAF5	3	-2.56776	-3.80032	-2.06032
G3BP1	3	3.19205	2.45212	2.32851		HMBS	3	2.23701	1.86431	2.58997		HLTF	3	2.46029	1.88138	2.37468		CELSR1	3	-2.74405	-1.80096	-2.2209		ITCH	3	-3.11466	-5.00223	-3.63967		XPR1	3	-2.56772	-2.52274	-2.57817
GALE	3	3.02942	2.68757	3.34549		HMGB2	3	2.02252	2.62412	4.10493		HMGB2	3	1.95083	2.65085	3.11458		SKP1	3	-2.74348	-3.43734	-3.33926		GUCY1A3	3	-3.11301	-4.00397	-4.12745		VSIG4	3	-2.5655	-3.13757	-2.17567
GALNT14	3	3.04671	2.26397	3.15812		HMGN5	3	8.80451	3.92607	8.75531		HMGCR	3	2.0012	2.046	2.18733		RBBP6	3	-2.74277	-3.8704	-3.70053		SAMD5	3	-3.11259	-3.12817	-4.26741		KCNQ5	3	-2.56406	-2.97172	-2.6262
GAMT	3	2.32204	3.62308	4.77855		HMMR	3	6.2538	6.15283	7.95132		HMMR	3	5.47062	6.1174	7.06456		ANKRD44	3	-2.74257	-2.45823	-2.36681		MYOZ3	3	-3.11213	-2.76457	-2.74969		EIF2AK3	3	-2.55913	-2.57212	-3.0271
GAPDH	3	2.07332	2.62733	2.50972		HN1	3	2.1537	1.88436	3.38127		HN1	3	2.31337	3.03568	4.00147		RGS7	3	-2.74061	-1.76029	-2.459		RAB18	3	-3.11129	-2.06302	-3.70844		CSGALNACT1	3	-2.55851	-4.57348	-3.02022
GAPT	3	2.45095	2.10586	2.4616		HOTAIRM1	3	2.17716	2.93236	6.47335		HNRNPA2B1	3	2.16283	2.1706	2.53227		CREBRF	3	-2.73991	-3.10745	-4.17084		TNFAIP3	3	-3.1077	-3.02572	-4.31818		SIN3A	3	-2.55263	-4.17315	-3.39841
GART	3	4.54595	3.5086	4.06856		HOXB3	3	2.30938	2.19082	2.82621		HOPX	3	4.6105	2.45577	5.08162		SNX9	3	-2.73956	-3.73058	-4.17645		PLA2G3	3	-3.10618	-4.22087	-2.56531		FOXP1	3	-2.55078	-3.26891	-3.92239
GAS1	3	3.01829	1.82559	2.95007		HOXB7	3	2.21896	2.9937	3.02876		HOTAIRM1	3	2.40012	2.86727	5.07024		PRKRA	3	-2.73687	-2.34338	-3.18705		L3MBTL4	3	-3.1049	-2.38219	-2.19486		PPTC7	3	-2.55004	-2.60514	-3.12745
GAS2L3	3	3.76293	6.68543	2.59036		HPCAL1	3	2.26167	3.06288	3.10498		HOXA-AS2	3	3.47136	1.8414	4.86652		FBXO3	3	-2.73668	-2.48493	-2.0949		FAM20C	3	-3.10282	-3.93957	-1.89922		HNRNPH3	3	-2.54871	-2.25998	-2.01288
GAS6	3	5.12104	4.97744	4.86402		HPGD	3	7.69266	4.31335	4.03445		HOXB7	3	2.24439	4.36043	3.05022		SGSH	3	-2.73265	-5.28634	-2.53987		PEX7	3	-3.10077	-2.62136	-2.48192		RB1CC1	3	-2.54777	-3.28315	-3.80991
GAS8	3	3.30654	1.9801	2.26328		HRSP12	3	3.55153	3.10381	4.83594		HPGD	3	5.22336	3.74444	3.31175		ZBTB24	3	-2.7313	-3.39862	-4.58102		SLC17A4	3	-3.09725	-3.76711	-3.07404		FIP1L1	3	-2.546	-1.82463	-1.77773
GATM	3	4.79053	4.98952	4.20638		HS2ST1	3	3.82005	4.00684	3.1878		HPRT1	3	4.87339	2.79778	1.90357		KCNK10	3	-2.73108	-3.27955	-3.24973		KRAS	3	-3.09667	-3.18095	-3.82754		ARL5A	3	-2.54355	-2.81767	-3.26976
GBAP1	3	5.48712	6.7107	3.12666		HS6ST2	3	3.12439	3.59921	3.09665		HPSE	3	3.89505	4.53483	4.33618		KIAA1429	3	-2.72688	-3.36134	-2.28225		LYSMD2	3	-3.09553	-4.21455	-4.48046		CPLX2	3	-2.52334	-2.74334	-2.11815
GBE1	3	1.84597	2.56732	2.18879		HSCB	3	2.44568	1.86725	2.01413		HRSP12	3	4.04549	5.44321	6.20812		BACH1	3	-2.72368	-2.47109	-3.31926		HBB	3	-3.09339	-7.53435	-4.12132		TTC28	3	-2.52057	-2.75064	-3.63962
GBGT1	3	2.39748	4.94733	3.26198		HSD17B12	3	2.60862	4.20943	2.89373		HS2ST1	3	2.02087	3.73114	2.05281		SPOPL	3	-2.7215	-2.15602	-2.61863		PATE1	3	-3.09286	-3.39733	-2.79734		ANKRD13C	3	-2.51658	-2.92301	-2.39982
GBP1	3	3.77766	3.54127	3.49299		HSD17B4	3	2.83658	3.24748	2.92072		HSD17B12	3	2.65663	2.09797	2.7172		KLF11	3	-2.71822	-2.60553	-2.67262		NFKBIA	3	-3.09202	-3.31991	-3.66287		TOR3A	3	-2.51492	-1.92337	-1.81846
GCAT	3	4.01672	4.32591	3.94892		HSD17B8	3	3.30567	2.57509	2.85403		HSD17B4	3	2.99732	2.90537	2.14418		PRNP	3	-2.70376	-2.27061	-2.16574		AREGB	3	-3.08722	-2.90028	-4.19374		SSH2	3	-2.51485	-2.48589	-2.20445
GCDH	3	1.79925	2.5799	3.17289		HSDL2	3	3.42355	3.51717	3.22347		HSD17B6	3	5.15034	4.07634	4.20846		CD80	3	-2.70094	-3.3502	-3.34227		SOX4	3	-3.08475	-2.56179	-2.11436		ACTR3	3	-2.51289	-3.62929	-3.1753
GCLM	3	2.20323	1.96953	2.69277		HSP90B1	3	3.70191	2.57024	2.32591		HSDL2	3	3.80888	3.39221	3.82709		SH2B3	3	-2.69704	-3.64241	-2.66489		EXOSC6	3	-3.0786	-3.15799	-3.11492		SENP6	3	-2.50305	-2.50103	-3.23881
GCSAM	3	3.63433	5.84171	3.49797		HSPA4L	3	2.53408	3.11677	4.34421		HTATIP2	3	2.65272	2.72384	2.89019		SNHG7	3	-2.69604	-2.01199	-2.28535		LCP2	3	-3.07781	-2.23627	-2.68705		PLCL2	3	-2.50206	-3.19972	-2.53089
GDI2	3	2.03388	1.92262	2.41151		HSPB9	3	2.523	3.06021	2.47758		HTATSF1P2	3	3.16435	2.54309	3.72715		KIAA1654	3	-2.69577	-4.40273	-3.98667		NFKB1	3	-3.07731	-4.87396	-3.30498		STON1	3	-2.50197	-4.0597	-2.11829
GEMIN6	3	1.89389	2.18328	2.98417		HTATSF1P2	3	4.30806	2.63036	4.40131		HTR3A	3	4.02138	2.62507	4.72809		GAS2L2	3	-2.6952	-2.30541	-2.07678		RQCD1	3	-3.07329	-3.64454	-3.49649		TMEM38B	3	-2.50126	-1.90026	-1.81193
GGCT	3	3.12946	2.98008	3.73574		HYI	3	2.1596	3.38329	2.60808		IBSP	3	2.68205	4.30012	1.93448		GCNT7	3	-2.6894	-2.00106	-2.35766		APOE	3	-3.07319	-3.3596	-3.71093		ARIH1	3	-2.49772	-2.27747	-2.66535
GGH	3	4.22238	4.35492	4.45737		HYOU1	3	2.63865	2.45502	2.72705		ICMT	3	1.74047	2.15262	2.80501		LOC282997	3	-2.68751	-5.44168	-1.96848		DYNC2H1	3	-3.07289	-2.60268	-4.85814		ZBTB24	3	-2.4976	-3.2147	-4.02496
GID4	3	2.53449	2.20503	2.44409		ICA1	3	4.25689	2.21306	4.21975		IDH1	3	3.26907	4.07636	4.39407		MLLT10	3	-2.68708	-4.28021	-2.74095		SNORA78	3	-3.07029	-2.69	-3.58629		STIM2	3	-2.49753	-3.26322	-3.90908
GIMAP2	3	1.88829	2.40474	1.97349		ICMT	3	3.29613	4.36909	2.26016		IFI16	3	3.80074	2.3352	2.223		FKRP	3	-2.6817	-2.01966	-2.20044		CXorf56	3	-3.07013	-2.7911	-1.91341		ERICH1	3	-2.49692	-2.2653	-3.9705
GIN1	3	4.35665	2.89214	4.37286		IDH1	3	2.53946	4.25112	3.31866		IFI30	3	3.44649	2.34069	3.86272		LARGE	3	-2.67754	-2.62853	-1.97082		SAMD8	3	-3.06856	-3.4195	-3.43663		ASCC3	3	-2.496	-3.53468	-3.2463
GINS1	3	6.24743	9.45325	6.75385		IDH2	3	2.69754	2.19738	3.47757		IFI35	3	1.80529	2.68963	2.41053		SEC61B	3	-2.67559	-2.96392	-2.57815		CXCL16	3	-3.06751	-2.40386	-6.43446		BRD7	3	-2.49562	-4.09715	-3.85811
GINS2	3	4.87455	3.24332	4.9186		IDO2	3	5.11452	5.33708	3.64865		IFIT1	3	1.93417	4.18684	1.94445		TNRC6C	3	-2.67381	-3.34455	-2.93194		ARHGAP33	3	-3.06604	-2.20543	-2.08098		AKAP13	3	-2.4928	-3.3575	-2.9763
GINS3	3	2.51435	2.98065	3.23593		IFI16	3	3.08775	2.02326	2.00838		IFNAR1	3	2.65782	2.92148	3.75266		NAP1L4	3	-2.6708	-1.95553	-4.17613		CD80	3	-3.06313	-3.82927	-2.67045		RNF38	3	-2.48601	-1.96702	-2.30428
GINS4	3	4.80597	4.45487	3.67332		IFI27	3	2.46287	1.99859	3.69912		IGHG1	3	4.01553	4.47763	3.77148		FOXC2	3	-2.66961	-2.99435	-2.56961		SYNE1	3	-3.06063	-2.81974	-3.37583		CEBPA	3	-2.48469	-2.69139	-2.5046
GIPC2	3	3.32225	3.61655	4.72091		IFI27L1	3	2.38978	2.57578	3.02614		IGKC	3	2.26163	1.80456	2.02265		CDKN1A	3	-2.65766	-2.9018	-3.42144		CSDA	3	-3.0593	-2.37729	-2.66871		NCOA3	3	-2.4846	-2.54525	-2.6675
GJC1	3	4.15162	6.38935	5.94911		IFI30	3	2.96177	2.1656	4.0217		IGSF3	3	4.50402	2.16209	5.46571		DCTN4	3	-2.65372	-2.83164	-1.98902		SLC39A5	3	-3.05772	-2.72325	-1.87459		DNAJB9	3	-2.48306	-2.24793	-2.46125
GK	3	3.14119	4.07949	5.57968		IFI35	3	2.46785	2.09296	1.87375		IGSF8	3	1.79776	2.44358	2.18529		TSPYL1	3	-2.65336	-3.3825	-3.27136		BNIP1	3	-3.05619	-2.83616	-2.31647		SP3	3	-2.48236	-3.3465	-3.17947
GLCCI1	3	2.65075	1.9044	2.41591		IFNAR1	3	2.87202	2.76063	3.57356		IKZF1	3	5.25214	2.12488	2.0104		EZR	3	-2.65246	-2.28319	-2.66165		SSX1	3	-3.05614	-4.39278	-3.44998		SLC3A1	3	-2.48226	-2.78176	-3.24809
GLDC	3	6.08169	6.31593	6.34835		IFNAR2	3	2.39564	2.36894	3.03302		IL10	3	4.48514	1.99908	2.42127		SALL4	3	-2.65114	-2.38514	-3.49691		ZNF597	3	-3.05562	-3.35144	-2.66876		FFAR1	3	-2.47989	-4.41914	-2.48607
GLE1	3	1.82315	1.76026	2.23405		IFT140	3	2.10523	1.91363	3.69506		IL10RB	3	1.82962	2.13681	2.39269		TAPT1	3	-2.65074	-3.74585	-3.79831		IL13RA1	3	-3.05472	-3.04129	-3.22119		SPTBN4	3	-2.47499	-3.21849	-1.86534
GLRX	3	4.24504	4.24584	4.55006		IFT80	3	3.2211	3.03188	3.90138		IL2RA	3	1.8884	1.9383	3.73172		PDE3A	3	-2.64992	-3.53475	-2.73742		NT5E	3	-3.05368	-3.50192	-3.76568		ZFY	3	-2.47497	-3.29037	-4.1023
GLS	3	2.6701	2.1414	2.93793		IGF1	3	5.22737	7.28113	5.08369		IMPDH2	3	2.14635	3.77512	3.20909		CD55	3	-2.64693	-2.17227	-2.76264		CD55	3	-3.05347	-3.53443	-3.73312		FBXO32	3	-2.47309	-3.09941	-3.00144
GM2A	3	4.09032	3.88763	3.57132		IGFBP3	3	2.22307	2.65522	3.44175		INCENP	3	3.13387	3.73038	4.5336		DYNC2H1	3	-2.64624	-4.18282	-4.80878		HIVEP1	3	-3.0516	-2.74967	-2.68535		LOC100507024	3	-2.47069	-3.09348	-1.99965
GMNN	3	2.48638	2.54761	3.41557		IGH@	3	4.42904	6.02198	3.3911		INPP5B	3	2.31328	3.74527	4.6816		FOSL1	3	-2.64513	-2.02723	-2.62443		MAPK1IP1L	3	-3.04526	-3.47804	-3.77247		STK17A	3	-2.46943	-2.60625	-2.72888
GNAI1	3	4.0653	2.88085	2.02164		IGHA1	3	2.74928	2.95331	3.51355		INTS3	3	3.44423	2.72071	2.4764		VPS13B	3	-2.64467	-2.01737	-1.89012		C18orf1	3	-3.0366	-5.39694	-3.84254		TMEM87A	3	-2.46923	-2.85176	-2.91832
GNG11	3	7.72811	3.83461	5.88283		IGHD	3	5.53334	4.51127	4.92416		INTS7	3	5.35307	2.62209	5.57004		HLA-F	3	-2.64249	-1.82868	-2.9109		PTP4A1	3	-3.03572	-3.76182	-2.76212		PRNP	3	-2.4676	-2.2312	-2.70768
GNGT2	3	4.25717	3.75669	3.90529		IGHG1	3	5.81493	5.21123	5.86371		IPO11	3	1.96605	2.52894	3.4176		JARID2	3	-2.64074	-1.98939	-2.85366		RBMS1	3	-3.03057	-4.22621	-4.1202		MS4A5	3	-2.46677	-2.44874	-1.79081
GNPDA1	3	1.89718	2.35024	1.86304		IGHM	3	4.23405	4.1572	4.29376		IQCA1	3	3.21303	4.73907	3.25859		TRAPPC4	3	-2.63795	-2.20978	-2.65675		CD1D	3	-3.02501	-4.13513	-6.56248		IP6K1	3	-2.46617	-2.2432	-2.09045
GOLPH3L	3	1.83989	2.66497	2.81495		IGHV1-69	3	3.09315	5.32964	5.92161		IQCH	3	3.14276	5.35725	3.31946		ITPKB	3	-2.63075	-2.8352	-3.1909		C10orf137	3	-3.02326	-6.60075	-3.90268		REM2	3	-2.46589	-2.67673	-2.11162
GPAT2	3	3.70988	2.54742	3.07769		IGIP	3	3.29226	2.68517	3.37796		IRF2	3	2.09391	1.81524	2.45759		FERMT2	3	-2.6306	-2.37243	-4.09304		RPL15	3	-3.02276	-2.29598	-3.14627		BTNL9	3	-2.46414	-2.6391	-2.14013
GPD2	3	2.15925	3.14466	2.43036		IGJ	3	2.96258	2.73487	3.08238		ITGB1BP1	3	2.17062	2.12183	2.51964		R3HCC1L	3	-2.62946	-4.85522	-1.82965		TANC2	3	-3.01745	-4.39501	-1.82254		RFX3	3	-2.46151	-2.34552	-4.37966
GPER	3	3.72687	4.40754	2.58157		IGKC	3	4.59014	5.67632	4.62901		ITGB2	3	7.24625	3.16081	3.4577		CD44	3	-2.62903	-1.97452	-3.61357		TPM3	3	-3.0166	-4.9082	-2.39507		DDR2	3	-2.45701	-4.17775	-2.91858
GPR110	3	3.07753	2.2249	1.79776		IGKV1D-8	3	2.05222	2.39356	3.22357		ITGB3	3	3.91328	4.84645	4.30553		ZNF350	3	-2.62408	-2.82439	-3.47127		RRN3	3	-3.01595	-2.9385	-1.96422		RNASEH1	3	-2.45532	-2.22742	-2.52808
GPR114	3	3.97332	1.93563	2.59929		IGKV4-1	3	3.708	4.34996	4.44065		ITGB3BP	3	1.85231	2.62307	2.36186		LOC100288721	3	-2.62192	-2.13866	-2.36532		AFF3	3	-3.01409	-4.50876	-3.92576		C10orf90	3	-2.45086	-2.97601	-2.08789
GPR180	3	5.13371	4.49149	3.04777		IGL@	3	4.48253	8.4246	7.67648		JAK3	3	2.45734	2.51563	2.70033		PHF21B	3	-2.62141	-2.57626	-3.08354		RIT1	3	-3.01255	-5.74565	-5.67586		EFNA5	3	-2.45011	-3.33601	-4.49332
GPR19	3	6.87774	3.8305	6.30673		IGLC1	3	4.01997	4.64904	4.95365		JAKMIP2	3	5.62283	3.83511	3.48321		MEF2D	3	-2.61988	-2.06604	-1.76675		SNX9	3	-3.01093	-3.92116	-4.52643		DYNLT3	3	-2.44932	-3.54395	-3.33468
GPR82	3	8.04758	8.16527	10.0197		IGLJ3	3	4.12838	5.17117	4.78044		JAM2	3	5.93051	2.66849	5.49991		RPS6KA5	3	-2.61882	-6.39798	-1.9373		DUSP2	3	-3.0095	-3.66388	-4.54821		DDX3X	3	-2.44921	-3.96909	-2.15018
GPRIN3	3	2.47678	2.48413	1.9361		IGLL3P	3	3.59789	5.44022	4.96914		JMJD4	3	1.88441	3.15946	2.02589		GRIN2C	3	-2.61796	-1.7843	-2.5112		DISC1	3	-3.00778	-2.55895	-2.80774		CGRRF1	3	-2.44881	-1.80606	-2.36753
GPSM2	3	7.82068	6.50064	5.83466		IGLV1-40	3	4.80676	3.48565	4.6532		JRK	3	3.7546	5.2995	3.3411		BAG4	3	-2.61597	-2.0308	-2.27568		SIAH1	3	-3.00698	-2.18264	-3.23643		RMND5A	3	-2.4413	-2.52904	-2.20798
GPT2	3	4.27446	3.88342	2.24904		IGLV2-23	3	3.00301	4.56397	4.53027		KCNA6	3	3.63732	4.68406	1.84006		ADAMTS2	3	-2.61547	-2.74512	-2.39822		C11orf70	3	-2.98594	-4.51215	-3.41536		TRIP11	3	-2.44101	-3.06262	-2.45479
GPX1	3	2.05207	2.35777	2.29856		IGLV3-19	3	3.68629	3.80621	5.03988		KCNC4	3	5.87725	4.46279	2.36584		CWC25	3	-2.61544	-2.19934	-2.34965		NRXN2	3	-2.98333	-2.42873	-2.51035		ZFAND5	3	-2.4363	-2.33665	-3.56998
GRIN2B	3	2.2052	1.87345	2.3148		IGLV3-21	3	4.3825	4.6792	4.60251		KCNK1	3	3.66451	3.07858	4.80755		RERG	3	-2.61134	-2.46921	-5.26497		SLC9A7	3	-2.98133	-4.75879	-4.49416		GTF3C4	3	-2.43458	-1.90204	-2.81147
GRM8	3	1.90288	3.31492	2.20548		IGLV4-60	3	4.51009	2.62027	5.18161		KCNK6	3	2.90308	4.61603	2.44261		TMEM136	3	-2.61119	-2.88281	-1.83952		BAG4	3	-2.98088	-2.54237	-2.2177		PPM1A	3	-2.43356	-2.70457	-3.79445
GSG2	3	2.90013	3.69224	2.08453		IL17RB	3	4.47945	3.21727	3.27578		KCNMB4	3	2.33381	2.14147	3.30062		IREB2	3	-2.60696	-3.08417	-2.77291		KCNRG	3	-2.98019	-2.50547	-3.95302		SRMS	3	-2.43298	-2.22897	-2.12789
GSS	3	2.22226	1.94022	1.89446		IL5RA	3	2.0495	3.92813	4.04554		KCNQ1OT1	3	2.1113	2.09323	2.44884		RASGRP4	3	-2.60522	-1.93244	-2.66909		ZNF667	3	-2.97891	-3.97842	-4.21968		CTBP1	3	-2.43163	-2.73126	-2.09647
GSTCD	3	1.9384	2.49214	2.68591		IL6R	3	8.54142	7.25344	6.38418		KCNS3	3	4.40804	5.93187	5.56435		MATN1	3	-2.6025	-3.84855	-3.00986		L3MBTL3	3	-2.97791	-4.37836	-4.54741		HIPK3	3	-2.43051	-2.13491	-2.08661
GSTM3	3	3.92698	1.92377	3.05127		INCENP	3	2.59135	2.3978	3.1816		KCTD12	3	4.86095	2.01324	3.51483		JHDM1D	3	-2.59785	-2.45773	-3.49265		STIM2	3	-2.97583	-2.82793	-2.89238		MBNL2	3	-2.43001	-5.27965	-3.62975
GSTM4	3	3.27884	3.49261	4.01375		INPP4A	3	5.2405	6.99138	4.67368		KDM4C	3	3.27908	4.24569	2.89139		PDXDC1	3	-2.59219	-2.92696	-3.34045		DCAF8	3	-2.97571	-2.44819	-3.82872		BRAF	3	-2.42858	-2.42133	-2.52078
GSTP1	3	2.6939	2.89495	3.04342		INPP5B	3	1.99617	3.29751	4.15877		KHDC1	3	3.30885	3.40693	2.84978		MED6	3	-2.59003	-3.17538	-3.3333		ITPR1	3	-2.97469	-2.55625	-2.8805		ARHGAP24	3	-2.42468	-2.71296	-3.79607
GSTZ1	3	2.68754	3.21329	2.29877		INSR	3	3.49408	3.74079	4.51786		KHK	3	1.94356	2.84612	4.03527		ITIH4	3	-2.58315	-2.26465	-2.60309		INO80D	3	-2.97458	-3.8352	-4.25726		HIVEP1	3	-2.42436	-1.92911	-1.91117
GTF2H1	3	3.30219	2.32365	3.73626		INTS7	3	5.23745	3.77437	5.78438		KHSRP	3	3.62473	3.55365	3.6434		CDS2	3	-2.57829	-2.29558	-3.05199		IFT57	3	-2.9727	-4.51143	-2.54548		ARHGEF15	3	-2.41973	-2.49491	-2.68988
GTPBP10	3	3.15748	3.19104	5.19627		IQCG	3	4.38401	2.10526	4.50771		KIAA0101	3	5.27095	6.52351	7.00714		HTR3B	3	-2.577	-2.2498	-1.94316		CLTA	3	-2.9679	-3.46792	-2.19655		TMEM37	3	-2.41748	-2.92343	-1.7838
GTPBP8	3	1.83719	1.86156	1.82857		IQGAP2	3	3.35818	3.322	3.55079		KIAA0125	3	2.21824	2.17034	1.84799		ZNF3	3	-2.57175	-3.18104	-3.53941		DYNLT3	3	-2.96732	-2.72031	-3.20148		TPP2	3	-2.41736	-3.82828	-2.86528
GTSE1	3	7.87802	6.45157	6.92184		IRF2	3	2.69484	1.95049	3.12042		KIAA0146	3	3.49778	2.6303	2.72233		PPTC7	3	-2.56968	-3.32999	-3.15167		TNRC18	3	-2.96351	-2.17253	-3.84714		DCAF8	3	-2.40751	-4.59074	-2.83021
GTSF1	3	1.84553	3.12863	4.3334		IRF4	3	3.74771	4.2466	2.86588		KIAA0319L	3	3.08292	2.95962	4.06127		FCER2	3	-2.56745	-3.46161	-5.42738		TERF2	3	-2.96156	-4.48442	-2.79923		RBMXL2	3	-2.4074	-4.23442	-2.03891
GTSF1L	3	2.60465	4.31659	3.40059		IRF7	3	1.95224	2.63504	1.87076		KIAA0754	3	2.74106	4.93224	1.90444		SUSD4	3	-2.56157	-1.80204	-3.80184		NAAA	3	-2.96149	-3.59328	-2.82787		SREK1	3	-2.40507	-3.84231	-3.45507
GUCY1B3	3	3.53869	5.55017	6.60693		ISL2	3	3.24003	5.22461	4.36646		KIAA0895L	3	4.09012	5.61324	2.19665		SAMD8	3	-2.55986	-2.59337	-3.0649		CNPPD1	3	-2.96049	-2.18338	-2.48657		NBEA	3	-2.40428	-2.42093	-2.53428
GUSBP1	3	4.14289	3.48431	3.0024		ITGA6	3	5.42254	5.67226	6.61958		KIAA1009	3	4.17618	2.18927	1.87049		TRAK1	3	-2.55924	-2.01723	-3.04717		MYO15B	3	-2.95621	-2.60781	-2.87942		DNAJC21	3	-2.40066	-3.14893	-2.67823
GVINP1	3	6.39393	5.05446	3.73273		ITGAL	3	2.0888	2.59097	2.11492		KIAA1211	3	3.62855	4.17478	5.27097		CDK16	3	-2.5586	-1.93806	-1.77168		BST1	3	-2.95525	-2.8138	-3.70065		ACSM3	3	-2.39951	-1.92732	-1.85156
GZMB	3	4.83453	6.93698	5.12565		ITGB3	3	3.0437	3.92127	2.40723		KIAA1217	3	2.83859	3.55971	4.86122		KIAA0182	3	-2.55782	-2.35882	-2.70885		RPL13	3	-2.95295	-3.39753	-3.42569		R3HCC1L	3	-2.39493	-4.21042	-2.34817
GZMH	3	3.48941	5.1746	3.63466		ITGB7	3	2.15913	2.43996	2.77134		KIAA1524	3	6.00091	2.55809	2.50198		TAF7L	3	-2.55757	-2.08452	-3.3518		ATOH7	3	-2.95172	-3.57619	-2.2051		ZNF335	3	-2.39457	-2.23002	-2.15399
H2AFV	3	2.14981	2.76345	2.90976		ITM2C	3	2.73768	1.98238	3.47375		KIAA1609	3	3.75504	3.42963	2.70734		SSH2	3	-2.55554	-2.57884	-2.45741		INPP5D	3	-2.95144	-4.22659	-4.38821		DGCR2	3	-2.39331	-2.2903	-2.16304
H2AFX	3	3.03602	2.63072	2.88748		ITPR2	3	3.31192	1.86926	2.68487		KIAA1704	3	1.82296	1.86126	2.58234		C18orf1	3	-2.55538	-3.29896	-3.25477		RGS7	3	-2.95132	-5.80432	-4.47327		FAM73A	3	-2.39307	-3.35242	-2.67821
HADH	3	2.48545	2.38619	3.01962		ITPRIPL2	3	3.10794	1.95239	2.71162		KIAA1841	3	3.7527	2.19512	3.50481		ARFGEF2	3	-2.55268	-1.76509	-2.96034		LATS1	3	-2.94838	-3.20267	-3.50897		EIF5	3	-2.39053	-3.54084	-3.26074
HAUS1	3	2.30306	2.18473	2.87012		JAG1	3	5.9688	2.42864	4.58261		KIF11	3	5.16238	5.17234	7.71635		LOC256021	3	-2.55242	-3.64134	-2.84847		LPPR1	3	-2.94827	-3.76179	-2.90924		TUBB2A	3	-2.39029	-2.88686	-2.14121
HAUS4	3	2.33905	2.35541	2.51122		JAK2	3	2.32175	2.20993	2.05202		KIF14	3	3.50036	6.17478	6.77488		ELL2	3	-2.55083	-2.09704	-1.93645		NFATC1	3	-2.94639	-3.60499	-4.24193		CORO7	3	-2.37957	-2.90833	-2.07527
HCFC1R1	3	3.63664	3.80845	3.49103		JMJD4	3	2.2913	2.7103	1.85561		KIF15	3	3.13552	4.41371	5.42457		RABL5	3	-2.54806	-2.52102	-2.55087		WDR48	3	-2.93908	-3.00286	-2.39582		FKRP	3	-2.37922	-2.45067	-3.75626
HDAC1	3	2.21862	1.97725	2.46317		JPX	3	2.58493	3.81272	1.87506		KIF18B	3	3.40429	3.97766	5.4409		DNM3OS	3	-2.54793	-3.07921	-2.641		SLC2A3	3	-2.93884	-2.94829	-2.81784		RNF10	3	-2.37888	-2.19192	-2.30565
HDAC8	3	3.17866	2.32827	5.56303		JRK	3	3.31918	3.81469	3.24001		KIF20A	3	6.22177	7.98325	5.67447		NAA16	3	-2.5438	-1.86845	-2.11012		FMNL1	3	-2.93838	-2.89957	-2.6756		MAFF	3	-2.37841	-4.32277	-2.52556
HDDC2	3	4.59623	5.28797	2.93161		KANK1	3	3.32257	3.03803	4.31115		KIF23	3	4.23662	7.67007	10.025		USP7	3	-2.54106	-2.92984	-2.52832		LOC100506070	3	-2.93399	-3.9196	-2.9813		FEM1B	3	-2.37783	-2.47211	-2.86958
HDDC3	3	2.18077	3.82418	2.67118		KANSL1	3	4.93762	3.5815	4.10044		KIF24	3	3.09074	4.62219	2.46962		NCOA3	3	-2.54042	-2.10706	-2.27526		LOC100129550	3	-2.93102	-3.5627	-3.83744		DCUN1D5	3	-2.37322	-5.61325	-6.86295
HDHD1	3	2.65335	2.38423	3.30224		KCNA2	3	4.49425	5.51585	4.75309		KIF26A	3	2.78225	3.28572	4.14496		RAP1GAP2	3	-2.53761	-6.87292	-2.91881		KLHL18	3	-2.92933	-3.11945	-3.77426		RASGEF1B	3	-2.37248	-3.32074	-7.33686
HDHD2	3	4.20669	3.75793	4.35355		KCNJ13	3	1.90092	3.86673	3.54437		KIF2C	3	4.08721	7.80231	7.01359		TPP2	3	-2.53441	-2.04788	-3.85206		SMCR8	3	-2.91917	-2.69605	-3.62945		RNMT	3	-2.3724	-3.63658	-3.71348
HEATR5A	3	2.22097	2.21968	3.64758		KCNK1	3	2.94096	3.62585	1.8923		KIF4A	3	5.06347	5.49156	5.63898		ZFP36	3	-2.53146	-1.96217	-2.93402		FLJ35424	3	-2.91619	-1.97769	-3.90937		RBBP6	3	-2.3703	-3.81505	-3.26743
HECW2	3	2.12559	1.88294	3.4772		KCNK15	3	2.00262	2.3644	3.7536		KIF5A	3	3.05213	2.54464	2.02181		DCAF8	3	-2.53077	-4.58686	-3.61566		CD5	3	-2.91263	-1.96892	-2.61558		CHPT1	3	-2.36529	-4.90056	-4.19672
HELLS	3	7.5593	4.13705	6.83571		KCNK3	3	2.39086	2.99126	2.11205		KIFC1	3	3.9546	6.0168	6.38372		MED13	3	-2.53028	-2.48394	-2.7774		NDUFA10	3	-2.91076	-4.3165	-3.57707		HBP1	3	-2.36398	-3.77552	-4.51463
HEMK1	3	2.08108	2.19086	2.75482		KCNK6	3	5.05778	6.69179	4.64942		KIRREL2	3	1.88595	2.84453	2.95533		POLR3E	3	-2.53024	-2.61502	-3.26678		LOC100507602	3	-2.90891	-5.3946	-2.56013		RS1	3	-2.3633	-2.71249	-3.94475
HERC4	3	6.39815	2.5779	2.90051		KCNN3	3	7.27294	9.34192	9.26119		KLHDC1	3	4.19868	5.39669	3.04323		RNF10	3	-2.52969	-2.21877	-2.44609		RNF138	3	-2.90072	-3.92975	-3.22491		BBIP1	3	-2.35941	-4.36305	-3.10498
HES2	3	2.71735	2.00591	2.08372		KCNQ1OT1	3	2.95158	3.13748	3.58957		KLHDC7B	3	2.09066	2.44593	3.34321		ATAD2B	3	-2.52918	-2.42553	-2.45546		TWISTNB	3	-2.89917	-3.42998	-3.32693		MTSS1L	3	-2.35808	-3.24257	-2.08619
HHLA3	3	3.20484	3.27442	2.24829		KCTD1	3	4.99251	2.82045	2.76266		KLHDC9	3	3.12126	3.99043	2.37557		CRTAM	3	-2.52734	-3.06409	-4.94539		CCR7	3	-2.89724	-3.97356	-3.90009		RAB2A	3	-2.35743	-2.59591	-1.91485
HIBADH	3	3.7956	2.90123	3.54057		KCTD3	3	2.69976	1.86193	2.14858		KLHL22	3	2.71795	2.96603	3.58848		ZBTB44	3	-2.526	-2.79381	-2.20466		CRY2	3	-2.89383	-2.45082	-3.27893		FBXO3	3	-2.3552	-3.17555	-2.97864
HIBCH	3	3.10056	3.02469	3.67222		KDELR2	3	3.54837	2.79968	3.85687		KLHL23	3	3.29634	4.27037	4.81461		SON	3	-2.52578	-2.66934	-2.53183		SLC22A5	3	-2.89089	-2.43869	-2.42389		PRR15	3	-2.35413	-2.46731	-4.9775
HINT2	3	2.68793	2.679	3.44454		KDELR3	3	4.29027	3.08123	3.14364		KPTN	3	2.04765	2.21721	2.63948		COBLL1	3	-2.51977	-3.39113	-2.98045		RBM48	3	-2.8907	-2.55619	-3.17303		PLB1	3	-2.35394	-3.04629	-1.76612
HIRIP3	3	2.27131	2.62096	3.02862		KDM4C	3	4.64626	5.94494	3.76599		KRT27	3	2.6934	2.08134	2.88159		LRRC4	3	-2.5138	-2.64681	-2.24681		ARPP19	3	-2.89008	-2.56827	-1.94101		COG3	3	-2.35104	-2.46453	-2.76671
HIST1H1A	3	1.93005	4.23002	2.88387		KDM5D	3	2.08956	3.25213	1.84433		L1CAM	3	3.27061	2.6934	3.29166		NFKB2	3	-2.51296	-3.04875	-3.88902		CAMK2B	3	-2.88978	-3.0768	-2.95768		C20orf195	3	-2.34943	-2.64147	-1.92154
HIST1H1B	3	4.51308	2.21629	3.8904		KHDC1	3	4.0399	3.57979	2.35435		L3MBTL1	3	3.20667	2.07628	5.3975		TMEM221	3	-2.5119	-2.38473	-1.96665		GABARAPL1	3	-2.88861	-2.15173	-4.32406		CARS	3	-2.34611	-2.68265	-1.97521
HIST1H2AC	3	3.75956	4.70087	2.973		KHK	3	1.91611	2.6603	4.08756		LACTB2	3	2.36908	2.59225	2.36459		MGEA5	3	-2.51024	-1.91353	-2.91665		RLIM	3	-2.88852	-3.52204	-3.26638		TAF5L	3	-2.34506	-3.11725	-2.89176
HIST1H2AG	3	3.16699	5.98516	4.8233		KHSRP	3	4.27253	2.36181	2.61075		LAPTM4B	3	3.1955	6.21301	3.67902		CASP9	3	-2.50972	-4.47961	-2.19429		AR	3	-2.88817	-2.69571	-3.49047		PRPF18	3	-2.34304	-3.95246	-3.1903
HIST1H2AJ	3	2.29183	3.49739	2.29072		KIAA0101	3	5.22198	5.01769	6.30519		LARS	3	4.227	3.83887	3.58125		RIPK1	3	-2.50073	-2.39458	-1.91075		ZCCHC12	3	-2.8875	-3.99448	-3.58808		KBTBD6	3	-2.34219	-3.24918	-2.13825
HIST1H2BD	3	1.91622	2.67459	2.0015		KIAA0125	3	2.83592	4.10717	2.98444		LAT2	3	2.03804	1.98898	2.58568		SP3	3	-2.49947	-3.1321	-2.78394		EPHA4	3	-2.88676	-3.12374	-4.24993		ZRANB1	3	-2.33767	-2.50882	-3.06642
HIST1H2BH	3	2.67298	2.91535	4.04803		KIAA0146	3	3.61139	3.24804	2.77561		LCK	3	1.89825	1.941	2.20149		TTC7A	3	-2.49606	-3.77645	-3.61747		CLU	3	-2.88378	-2.21964	-3.10809		PREX2	3	-2.33728	-5.85014	-2.76445
HIST1H3C	3	2.95027	2.61793	2.86912		KIAA0513	3	4.54781	2.72425	4.52176		LCP1	3	2.07546	2.28574	2.79763		RFPL3-AS1	3	-2.49293	-2.78055	-2.18338		CYP2U1	3	-2.88259	-3.55282	-2.93835		USP7	3	-2.33492	-4.47299	-2.02713
HIST1H3H	3	4.93203	5.87684	2.31707		KIAA0907	3	1.96411	2.10364	1.97357		LDHA	3	2.48032	2.55041	3.08747		IP6K1	3	-2.48962	-2.04959	-2.36921		GABPB1	3	-2.8791	-3.59003	-2.83346		MMP21	3	-2.33452	-4.1707	-2.21717
HIST1H3I	3	1.88103	5.29333	3.10785		KIAA0930	3	3.05769	3.21799	3.52657		LDLR	3	5.8795	5.1721	5.29378		DCUN1D1	3	-2.48432	-3.32333	-2.46577		KCNH6	3	-2.87746	-1.92176	-2.55783		ETV3	3	-2.33357	-2.19174	-3.0926
HIST1H4C	3	3.31521	2.81896	2.88202		KIAA1009	3	4.54813	2.62126	1.8643		LEPREL4	3	1.86138	4.79296	2.41541		SULT1C2	3	-2.48122	-2.51107	-2.65561		TAOK2	3	-2.86928	-4.84207	-1.87539		ZNF295	3	-2.33308	-2.46641	-2.3129
HJURP	3	6.95146	9.00799	9.05315		KIAA1024	3	3.92274	1.93838	4.01419		LGALS3	3	2.02598	2.70762	2.52437		EPSTI1	3	-2.47956	-2.52743	-3.72881		CNOT8	3	-2.86718	-2.12146	-2.2664		GPRASP1	3	-2.32895	-1.8204	-2.86833
HK2	3	3.52198	2.62853	3.52718		KIAA1244	3	2.24522	3.37574	3.05675		LILRB1	3	2.36984	3.08908	3.33764		CTCFL	3	-2.4795	-3.50092	-3.5718		NFKB2	3	-2.86704	-4.38733	-4.30812		USP38	3	-2.3271	-3.10943	-2.65384
HLCS	3	4.17384	3.01776	3.61121		KIAA1430	3	3.22014	3.82935	4.50543		LIMA1	3	3.70246	3.81337	3.15653		POLR2M	3	-2.472	-1.75914	-2.22912		B4GALT5	3	-2.86659	-4.802	-3.47382		EML4	3	-2.32622	-2.78902	-2.33945
HLTF	3	3.34739	3.18526	3.56756		KIAA1524	3	6.07024	1.8688	2.58511		LIMK2	3	1.90049	1.80715	2.30177		SQSTM1	3	-2.4702	-2.31228	-3.15022		CCL28	3	-2.86579	-2.8377	-3.06859		FAM26F	3	-2.32366	-2.87428	-2.1576
HMGB2	3	2.54133	3.03114	2.66561		KIAA1609	3	3.21746	2.72787	3.37172		LINC00152	3	3.97891	3.28262	5.0558		DHX36	3	-2.46752	-3.2609	-3.45439		NRIP1	3	-2.8652	-3.346	-3.8964		YPEL5	3	-2.31693	-3.07375	-3.66642
HMGCR	3	1.90973	2.24858	2.06778		KIAA1841	3	3.7739	4.38566	3.87258		LINC00263	3	7.11924	4.30052	5.47039		CNOT4	3	-2.46428	-2.85992	-3.66554		TTTY15	3	-2.86311	-3.93982	-2.98681		MPP7	3	-2.31398	-2.92578	-4.45435
HMGN5	3	9.00451	3.60309	8.39277		KIF11	3	6.09272	4.5784	8.3757		LINC00467	3	3.21973	2.16621	2.2219		BMPR2	3	-2.46394	-1.8286	-3.37178		CHST10	3	-2.85899	-2.55657	-2.61908		PDE2A	3	-2.30801	-2.20983	-3.09556
HMMR	3	6.88015	7.16569	8.12089		KIF14	3	4.35903	6.68855	7.87737		LIPA	3	2.59981	3.66216	4.36486		SLC9A8	3	-2.46049	-2.65169	-2.20002		PDE4B	3	-2.85846	-2.64624	-2.64682		HNRPLL	3	-2.30782	-4.28437	-4.52752
HN1	3	2.99992	3.44064	4.12671		KIF15	3	3.46089	3.60916	5.88288		LMNB1	3	3.16099	3.53507	4.23976		LOC100132999	3	-2.45594	-2.47406	-3.92146		PANK2	3	-2.85791	-2.29889	-1.90558		DCAF4L2	3	-2.3077	-3.56666	-4.00285
HN1L	3	1.9415	2.40679	2.64579		KIF18B	3	3.69563	3.58358	4.99999		LMO2	3	6.70489	6.05432	6.94219		PSMD11	3	-2.4523	-2.90521	-2.39212		KCNC3	3	-2.8568	-4.36207	-1.92996		CDS2	3	-2.30644	-2.10752	-2.26996
HOPX	3	4.84638	2.7742	4.70088		KIF20A	3	6.37121	7.16165	5.41452		LOC100009676	3	4.41214	3.60981	2.00054		CCR7	3	-2.44789	-2.32876	-3.31474		NR1D2	3	-2.85674	-4.24468	-3.84535		RALGAPA1	3	-2.30314	-4.84883	-4.28538
HOTAIRM1	3	3.09956	2.29954	5.57907		KIF21A	3	4.86169	2.59153	3.64517		LOC100130458	3	2.33732	1.97257	2.17264		N4BP3	3	-2.44467	-2.34359	-2.35022		LBX2-AS1	3	-2.85664	-2.65602	-2.07302		TNFRSF25	3	-2.30262	-2.77503	-2.41525
HOXA1	3	2.77585	1.912	2.64432		KIF23	3	4.80652	7.10408	9.81463		LOC100132741	3	5.40537	2.34379	3.15072		BRWD1	3	-2.4444	-2.27948	-1.94373		RHBDD2	3	-2.85627	-2.91642	-2.53564		FAM204A	3	-2.30076	-1.84531	-2.0746
HOXB7	3	2.26581	3.93262	2.76879		KIF24	3	3.46109	4.56837	2.5438		LOC100216546	3	2.47899	2.26796	1.76807		CCDC11	3	-2.43997	-2.65961	-3.18775		FAM46A	3	-2.85564	-2.51932	-2.6678		RCOR3	3	-2.30004	-2.67658	-2.38274
HPGD	3	6.36639	5.31333	3.04271		KIF2C	3	3.91618	6.12859	6.30394		LOC100271722	3	1.75639	2.43988	2.97915		KLF7	3	-2.43441	-5.89966	-2.86676		MGAT5	3	-2.85351	-2.83791	-3.25265		RELA	3	-2.29863	-1.9367	-1.8927
HPSE	3	4.28512	3.75134	4.07632		KIF4A	3	4.94464	3.81652	5.19661		LOC100272217	3	3.31337	7.05005	4.31659		IL8	3	-2.43152	-3.16744	-2.91724		ADH4	3	-2.85253	-3.14301	-2.63672		PCM1	3	-2.29345	-3.88629	-2.82394
HRSP12	3	4.91389	5.52661	6.02463		KIF5A	3	2.73453	3.01038	4.05037		LOC100288432	3	3.36818	4.93318	5.70349		HNRNPH3	3	-2.43117	-1.95628	-2.22384		KIF5C	3	-2.85214	-3.34496	-1.8194		OSGIN2	3	-2.29238	-3.89187	-5.50253
HS2ST1	3	3.07817	4.2716	2.3416		KIFC1	3	3.18211	3.90794	4.95824		LOC100288637	3	2.03233	4.44158	2.04096		SCARB2	3	-2.43035	-2.35967	-2.39244		IL1R1	3	-2.84752	-2.2778	-2.89036		TNKS2	3	-2.28982	-2.55835	-3.89858
HSD17B6	3	5.93426	3.51839	5.83699		KIR2DL4	3	2.8627	2.70588	2.8955		LOC100505501	3	2.5909	3.90705	5.17576		GNA12	3	-2.42921	-2.18697	-4.31058		SLC9A1	3	-2.84183	-2.59235	-3.20655		TEX35	3	-2.28776	-2.02733	-2.1261
HSD17B8	3	2.47441	2.12042	1.78572		KLF15	3	3.61228	3.9571	3.67203		LOC100505549	3	2.47532	2.56058	2.25958		SGSM2	3	-2.42848	-2.27473	-2.17493		BAIAP3	3	-2.84095	-3.25492	-4.83221		ARRDC2	3	-2.27933	-3.16937	-3.50558
HSDL2	3	4.52219	2.69289	4.12796		KLHDC1	3	3.98008	4.73733	5.344		LOC100505702	3	1.92752	7.44295	4.17652		ZNF639	3	-2.42712	-2.70595	-3.04681		FBXO21	3	-2.83732	-2.40263	-1.9119		WDR26	3	-2.27626	-3.65569	-3.53206
HSPA4L	3	4.46399	4.09889	3.76233		KLHDC9	3	2.9458	2.46589	2.47487		LOC100505783	3	2.72395	4.19045	2.0198		PPP1R3C	3	-2.42455	-2.78447	-3.16846		PDCD4	3	-2.83416	-5.30719	-3.99791		FAM65A	3	-2.27282	-2.3213	-2.3216
HSPA8	3	1.92542	2.61138	3.05039		KLHL21	3	2.86768	1.97575	4.44571		LOC100506014	3	3.50366	3.84906	4.18157		DTNB	3	-2.42406	-3.37033	-1.84264		ARMC8	3	-2.83146	-3.22781	-3.61645		ANKLE2	3	-2.27031	-2.81523	-4.79215
HSPB11	3	2.69587	2.20063	3.59665		KLHL22	3	2.37574	2.42495	2.9955		LOC100506098	3	3.06125	4.19838	4.4887		NECAP2	3	-2.41898	-2.36493	-2.47798		IL1RAP	3	-2.83014	-2.35834	-2.11325		MYH7B	3	-2.2703	-2.84246	-2.02233
HTATIP2	3	2.93523	2.40799	3.211		KLHL34	3	2.54034	2.58667	3.32138		LOC100506100	3	2.06487	3.71993	3.02041		KAAG1	3	-2.41835	-1.77851	-4.88111		MAL2	3	-2.82984	-3.28196	-3.20274		OSBP	3	-2.26644	-3.37775	-3.5146
HTATSF1P2	3	2.97186	3.13088	2.57113		KLHL6	3	3.00257	2.58632	3.38097		LOC100506459	3	5.34385	2.75033	4.56343		NDE1	3	-2.41659	-1.94015	-2.53562		C11orf63	3	-2.8284	-4.70656	-2.50738		C2orf88	3	-2.26392	-5.05947	-1.7785
HTR3A	3	3.19781	3.05834	4.43622		KNTC1	3	2.12325	3.22584	2.10767		LOC100506730	3	3.23868	4.79664	2.0905		CSRNP3	3	-2.41586	-3.67614	-2.65222		ZFP36L2	3	-2.82541	-2.33297	-3.6964		ZNF238	3	-2.2619	-2.73497	-3.24276
IARS	3	1.80112	1.90225	2.14955		KPTN	3	2.3141	2.24653	2.90078		LOC100506733	3	4.8084	2.82305	2.04191		ZNF165	3	-2.41207	-2.47817	-2.30985		TRIM23	3	-2.8251	-4.42463	-1.8314		SON	3	-2.26137	-2.13033	-2.45557
ICMT	3	2.37003	2.01008	3.59924		KRIT1	3	4.46316	2.53527	2.28894		LOC100507054	3	3.32862	4.10693	3.85372		CIRBP	3	-2.40934	-2.17413	-2.22247		SLC4A5	3	-2.82274	-4.4364	-3.59919		LOC282997	3	-2.25786	-2.84421	-4.34078
IDH1	3	2.96613	4.17119	3.72477		KRT20	3	2.74935	2.54735	3.0944		LOC100507254	3	4.97798	6.02838	3.90598		BAIAP3	3	-2.40647	-2.20939	-4.70875		PHF20	3	-2.82165	-3.43791	-3.10492		CREBRF	3	-2.25478	-3.38067	-3.46079
IFI16	3	3.48354	2.62877	2.59243		KRTCAP2	3	2.01614	1.89043	1.9552		LOC100507312	3	4.07929	3.2867	3.84708		DPYSL5	3	-2.40122	-2.00075	-2.33144		LPGAT1	3	-2.82043	-2.7169	-2.89906		LOC100499489	3	-2.25383	-3.34513	-2.60786
IFI30	3	3.18546	2.42187	3.71595		L3MBTL1	3	3.35771	3.21815	5.06444		LOC100996419	3	7.61328	2.5952	4.50054		EID3	3	-2.39876	-2.26573	-2.34471		HAVCR2	3	-2.81986	-2.4671	-3.38033		NDE1	3	-2.25263	-2.15109	-2.29039
IFI35	3	2.02147	2.65803	2.18304		LACTB2	3	2.94617	2.05127	2.70659		LOC100996511	3	3.22342	4.10604	3.02666		IBTK	3	-2.39587	-4.1992	-5.03211		SQLE	3	-2.81897	-2.50666	-2.1417		COL3A1	3	-2.25254	-2.46079	-3.22419
IFNAR1	3	2.95829	2.73599	3.55414		LAMP2	3	2.91193	2.68495	3.81525		LOC100996592	3	2.08871	2.46686	3.13699		CCDC93	3	-2.39249	-3.37311	-2.31357		ZIM3	3	-2.81696	-5.99558	-1.89084		PCDP1	3	-2.25173	-3.5217	-2.59793
IFT122	3	2.44468	2.08533	2.79859		LAMP5	3	3.76734	2.24457	4.86076		LOC100996870	3	5.59131	4.57716	5.90333		PLEKHA1	3	-2.39125	-2.60589	-4.36366		MGAT4A	3	-2.81688	-3.87147	-3.79524		KLHL24	3	-2.24748	-3.98735	-4.63923
IFT140	3	2.64599	3.81538	2.38766		LARP1B	3	4.01627	5.62482	4.65965		LOC150051	3	1.82729	4.07018	5.88568		TRAF6	3	-2.38829	-2.25468	-1.80187		GATS	3	-2.81352	-2.68026	-2.20998		MMP11	3	-2.24433	-2.30696	-2.2918
IFT80	3	2.94381	2.04642	3.41044		LARS	3	3.44923	3.15895	3.25637		LOC150622	3	3.59215	2.29866	3.90648		USP38	3	-2.38682	-2.73422	-2.23876		RELA	3	-2.81313	-2.8638	-2.05375		TLN1	3	-2.24421	-2.5687	-2.12789
IGHG1	3	3.3689	4.38441	3.19616		LAX1	3	3.20527	2.6718	4.48398		LOC158402	3	2.31559	4.91472	2.9887		TTC28-AS1	3	-2.38535	-2.20875	-4.65367		SNORA68	3	-2.81248	-3.38237	-3.09447		VAV3	3	-2.24368	-2.64569	-4.15614
IGIP	3	2.89872	1.92432	2.46611		LCORL	3	3.76991	2.77376	3.29987		LOC283861	3	4.5253	2.43263	3.15551		AP5M1	3	-2.3846	-1.95712	-1.90877		DNAJB1	3	-2.81119	-2.19123	-2.28395		BACH1	3	-2.24141	-2.99684	-4.00263
IL2RA	3	2.33712	2.21862	2.37545		LDHA	3	2.49536	2.10415	2.89347		LOC284926	3	1.98416	5.04546	2.02477		YY1	3	-2.38246	-2.37967	-1.8518		RPRD2	3	-2.8109	-2.79483	-2.57274		RIPK1	3	-2.24039	-2.26973	-2.69867
IL4I1	3	2.17184	2.40245	3.2583		LDLR	3	5.36305	5.002	5.60708		LOC285286	3	5.55157	5.2571	2.48825		POGK	3	-2.37702	-2.77038	-2.38858		IER5	3	-2.80835	-2.90559	-3.38273		IFT57	3	-2.23696	-4.43296	-3.32653
IL6R	3	4.96855	5.06192	3.22596		LDLRAP1	3	1.88593	2.38105	2.73365		LOC286154	3	2.18926	2.67387	2.68734		MAP9	3	-2.37031	-2.69333	-2.63034		IL12A	3	-2.80806	-2.35061	-2.77576		LSAMP	3	-2.23126	-3.76775	-3.4275
IMMT	3	1.82771	2.08758	2.10556		LEP	3	2.99048	4.10046	3.02395		LOC339803	3	2.91492	3.84895	6.25742		CLEC4G	3	-2.36937	-2.68983	-1.76644		NSUN7	3	-2.80737	-4.14294	-7.93893		ZBTB44	3	-2.22971	-2.98062	-2.90867
IMPA2	3	2.64731	4.3037	5.44477		LEPR	3	5.61448	2.97381	4.18361		LOC344595	3	2.71619	4.78972	1.90093		MXD4	3	-2.3692	-2.08457	-2.39517		NKX3-1	3	-2.80232	-2.89964	-2.21887		RIT1	3	-2.22937	-3.40803	-2.67915
IMPDH2	3	2.85346	3.63945	3.18808		LEPREL4	3	4.43934	4.87121	4.27844		LOC389831	3	6.65843	3.78725	5.19697		SNORD89	3	-2.3667	-1.8126	-2.28302		LINC00662	3	-2.79917	-3.06983	-2.76892		ZBTB43	3	-2.22566	-2.80809	-2.83263
INCENP	3	3.62171	4.00466	4.22456		LILRB1	3	1.91403	3.20397	4.06159		LOC389834	3	4.82913	2.43563	2.17206		MYSM1	3	-2.36632	-2.15986	-2.5167		FOXP2	3	-2.79642	-4.64915	-4.69146		FZD8	3	-2.22391	-2.28877	-2.08226
INPP5B	3	2.73213	3.59994	5.15281		LIMA1	3	2.38374	4.14282	3.33576		LOC440288	3	4.37647	2.33962	1.99166		FNBP4	3	-2.36482	-2.83719	-3.15783		TSC22D1	3	-2.79017	-2.18088	-2.92833		TTTY15	3	-2.21966	-2.00824	-1.8198
INSR	3	1.91928	2.04458	2.6455		LIMD1	3	3.93414	3.45937	3.24621		LOC642533	3	3.67569	2.43452	1.89309		EFHD2	3	-2.36452	-2.14666	-2.47858		ADARB1	3	-2.78555	-3.53395	-7.11494		RLIM	3	-2.21683	-4.31906	-2.18398
INTS3	3	2.72756	2.16947	2.40528		LIN9	3	2.38917	2.59902	5.4852		LOC728175	3	2.87531	3.2602	1.92929		FAM84B	3	-2.36266	-1.90322	-2.668		SMARCA4	3	-2.78274	-2.16607	-2.53864		CARD10	3	-2.21243	-2.99483	-1.90718
INTS7	3	5.40986	2.58931	5.72077		LINC00152	3	5.95956	5.26424	4.97788		LOC728705	3	4.00919	4.69378	4.12894		ARIH1	3	-2.3593	-1.82559	-2.54138		TGFB1	3	-2.77921	-5.62101	-6.26061		C5orf44	3	-2.21165	-2.81422	-2.57668
IPO5	3	2.66831	1.77476	2.83809		LINC00263	3	6.96284	4.70021	4.56197		LOC730101	3	2.06866	2.36882	2.45141		CD6	3	-2.35799	-2.53895	-3.51643		HAPLN1	3	-2.77587	-4.08393	-2.90678		TNFAIP6	3	-2.20909	-3.96094	-3.31011
IQCG	3	4.53371	2.22974	4.57351		LINC00342	3	2.58025	3.84706	2.72574		LOC81691	3	4.7155	6.3418	3.67896		MAGEB6	3	-2.35788	-2.37345	-4.12255		DNAL1	3	-2.77504	-2.32258	-1.91865		CIRBP	3	-2.20856	-2.12287	-2.20685
IQCH	3	4.85764	5.14649	4.27228		LINC00467	3	3.9104	1.9144	2.42953		LPAL2	3	3.0271	2.69924	2.43519		PIM3	3	-2.35654	-2.23587	-2.34843		CNPY3	3	-2.7748	-3.93364	-3.44516		PSMD11	3	-2.2083	-3.48924	-2.29556
ISL2	3	2.74747	4.59618	2.26249		LINC00525	3	3.00322	3.59288	4.01012		LPAR5	3	3.91366	5.66361	3.75831		COPS2	3	-2.3558	-2.01265	-2.00163		TAF5L	3	-2.77304	-2.68325	-2.44177		PCGF5	3	-2.20437	-5.17892	-2.08623
ITGB1BP1	3	2.52434	2.05295	2.70925		LINC00537	3	4.96603	4.47444	2.28339		LPXN	3	3.69049	3.27314	3.66492		RIT1	3	-2.35573	-2.89729	-3.11419		TLN1	3	-2.77129	-2.93059	-2.71436		FMNL1	3	-2.2042	-2.28947	-2.3816
ITGB2	3	7.00412	2.47782	3.45793		LINC00606	3	2.84719	4.60526	2.12302		LRCH3	3	2.97674	4.51024	2.8901		ATG14	3	-2.35567	-2.31255	-2.45224		UBXN6	3	-2.77114	-4.33581	-3.82679		RAB7A	3	-2.20318	-4.2542	-2.69368
ITGB3	3	4.68498	4.70698	4.74319		LIPH	3	3.4073	3.13165	4.43751		LRG1	3	2.32075	2.33598	2.22411		WNK1	3	-2.35425	-2.475	-2.095		C1orf228	3	-2.76964	-5.8338	-6.94334		ATAD2B	3	-2.20284	-3.1828	-2.67245
ITGB3BP	3	2.99344	2.71491	2.93704		LMAN2	3	2.82408	2.91807	3.20673		LRP6	3	2.60764	2.02647	3.43133		SSBP2	3	-2.35418	-2.67322	-2.53766		HELQ	3	-2.76739	-2.57449	-2.47235		DENND1B	3	-2.20128	-3.92695	-1.76489
JAKMIP2	3	5.74692	3.48096	3.58097		LMBRD2	3	3.0232	3.75544	2.91832		LRP8	3	2.71145	3.28801	3.14349		PHC3	3	-2.35011	-2.81942	-4.18045		LPCAT3	3	-2.76588	-5.37819	-3.31873		RPRD2	3	-2.20072	-1.96795	-2.41119
JAM2	3	5.93892	2.55121	4.94369		LMF1	3	2.50019	3.52992	2.85002		LRRC1	3	4.74447	4.28877	4.64966		DDX49	3	-2.34965	-2.28275	-1.87165		ABHD13	3	-2.76532	-4.25136	-3.49778		RAPGEF2	3	-2.19018	-3.35963	-5.50847
JAZF1-AS1	3	3.96124	1.75128	1.88594		LMO2	3	3.3467	2.10212	2.86609		LRRC18	3	1.81675	3.04626	2.1576		BTF3L4	3	-2.34946	-1.83124	-2.82177		PHLDA1	3	-2.76524	-2.54749	-2.08466		UBE2I	3	-2.18701	-2.34877	-2.83664
JMJD4	3	2.10933	3.02651	2.32087		LOC100129858	3	3.63567	3.09462	2.25889		LRRC34	3	2.93754	2.31583	2.67226		ITGA2	3	-2.34489	-2.14074	-1.79214		MALL	3	-2.76216	-2.53326	-2.19738		KIF1A	3	-2.18507	-2.23858	-5.00003
JRK	3	3.44249	4.717	3.74269		LOC100131067	3	3.74254	3.6219	2.54312		LRTOMT	3	2.61133	2.01931	1.95211		PHF7	3	-2.3447	-2.31845	-1.90034		ARL14	3	-2.76166	-3.5729	-3.69772		ZNF430	3	-2.17422	-3.474	-3.03646
KANSL1	3	4.89203	1.78147	3.79068		LOC100131860	3	2.42877	4.22912	2.14099		LSS	3	1.89086	2.44178	3.48921		FPR3	3	-2.34349	-3.29005	-2.84962		MAL	3	-2.7564	-2.72209	-4.12929		USP30	3	-2.17349	-2.27205	-2.47729
KATNAL1	3	2.81377	3.07563	2.38829		LOC100132354	3	3.63522	4.60698	5.556		LTB4R	3	2.45377	2.45092	1.92836		KIF1A	3	-2.34296	-2.45071	-1.97026		ZXDC	3	-2.75358	-2.38373	-2.05285		TNRC18	3	-2.17331	-2.2844	-3.75143
KATNAL2	3	2.62018	2.20005	6.02742		LOC100132741	3	8.48128	8.31493	9.11179		LUZP3P	3	2.1823	2.8951	3.35787		SORCS1	3	-2.34169	-1.76137	-2.64078		IL17D	3	-2.75285	-4.32979	-1.89922		G3BP2	3	-2.16572	-2.37685	-2.17665
KAZN	3	3.86703	2.07209	2.4263		LOC100216479	3	4.49592	4.11517	3.67063		LXN	3	2.40976	1.91107	3.23204		SPATA2	3	-2.34063	-1.84497	-2.00943		POLR2M	3	-2.74903	-1.95877	-3.31698		ERMN	3	-2.16441	-6.44874	-7.77751
KCNAB1	3	1.80202	2.34143	2.10176		LOC100272217	3	4.63959	7.38334	4.83715		LY75	3	2.25196	2.11538	2.09525		RAB21	3	-2.33905	-2.35685	-2.10659		UBE2I	3	-2.74609	-5.88692	-3.47726		POLR2J4	3	-2.16065	-2.91436	-3.2225
KCNC1	3	2.83912	2.16679	2.24582		LOC100288637	3	3.10186	4.83344	2.97224		LY86-AS1	3	2.35937	4.56482	2.09305		FLJ38717	3	-2.33868	-1.86303	-2.98651		NINJ1	3	-2.74313	-2.48362	-2.34696		MED13	3	-2.15082	-2.1899	-3.51592
KCND3	3	4.59617	4.10365	2.25478		LOC100505501	3	3.75193	3.69505	4.67784		LY96	3	3.06097	2.83076	3.21637		MIDN	3	-2.33568	-2.48929	-2.00965		SCML4	3	-2.74302	-2.75059	-5.13465		SLK	3	-2.14681	-2.5494	-2.97954
KCNE1L	3	2.98049	2.563	2.81122		LOC100505650	3	4.67972	4.45716	3.13295		LYAR	3	3.02586	1.96019	2.76939		RAB11FIP2	3	-2.33289	-2.19387	-2.47232		TMEM2	3	-2.74192	-3.86825	-3.29858		ACACB	3	-2.1461	-3.26665	-3.69699
KCNS3	3	5.29265	5.01717	5.90149		LOC100505687	3	2.22439	2.88006	3.18241		LYRM7	3	3.44991	2.59448	2.17539		LOC100130278	3	-2.33282	-3.22326	-2.38713		NAF1	3	-2.74187	-2.75197	-2.07915		NRIP1	3	-2.14144	-3.25908	-4.13251
KCTD12	3	6.40764	2.63891	3.96083		LOC100505727	3	3.24454	2.29021	3.14385		M6PR	3	2.45366	2.32286	2.51436		FBXO42	3	-2.33252	-2.33277	-2.40673		CD74	3	-2.73516	-3.32929	-3.84401		CCDC157	3	-2.14036	-2.83986	-3.17857
KEAP1	3	2.11109	2.0767	3.32389		LOC100505783	3	3.13112	2.76617	4.22223		MACROD1	3	5.48322	1.95696	3.36972		TXNL1	3	-2.33177	-3.01164	-2.04757		LTA	3	-2.73222	-3.03993	-1.98452		DCTN4	3	-2.13733	-2.54575	-2.59144
KHDC1	3	4.18315	3.81846	2.93946		LOC100506014	3	3.74127	2.78826	4.42948		MAD2L1	3	2.28392	3.42178	4.17564		TNFAIP3	3	-2.32321	-2.64507	-3.69895		C4orf32	3	-2.73177	-2.96021	-2.66354		GJB3	3	-2.13631	-2.60875	-1.79349
KHK	3	2.33864	3.39271	3.31403		LOC100506098	3	3.5777	4.94135	5.71853		MALSU1	3	4.40327	3.37837	2.6446		ZNF394	3	-2.3165	-1.99164	-2.71306		SKP1	3	-2.73063	-3.56903	-3.70326		MYO5B	3	-2.13497	-2.86237	-2.33189
KHSRP	3	4.49647	3.23072	2.80923		LOC100506100	3	1.91901	2.53531	2.65588		MAP2K6	3	4.39572	3.35344	3.49739		VAV3	3	-2.31411	-3.18923	-3.03184		GADD45B	3	-2.72897	-3.05809	-3.3685		USP8	3	-2.13453	-3.25933	-2.83429
KIAA0101	3	6.52294	7.00366	7.1846		LOC100506451	3	5.24595	3.57564	3.99319		MAP3K12	3	2.25081	3.93548	3.71972		EIF4A2	3	-2.31152	-3.1994	-2.2056		CHPT1	3	-2.72709	-3.49441	-4.51727		CIR1	3	-2.13105	-3.10908	-3.01955
KIAA0146	3	4.70168	4.27642	2.72547		LOC100506459	3	4.94695	3.59619	4.43728		MAP3K6	3	1.82907	2.73859	3.90255		INO80D	3	-2.30984	-2.65706	-2.72112		NDE1	3	-2.72259	-2.36354	-2.66704		RSF1	3	-2.13094	-3.17331	-3.23866
KIAA0319L	3	2.9404	3.01236	2.35533		LOC100506502	3	4.09099	2.17848	3.26503		MAP6	3	4.01166	2.815	1.91525		CHPT1	3	-2.30821	-3.60965	-3.85353		ELOVL5	3	-2.71513	-2.45292	-2.21003		DSG3	3	-2.12761	-2.89918	-3.56826
KIAA0895L	3	5.3596	5.80083	2.32595		LOC100506538	3	6.2079	2.60685	1.91595		MAP7	3	6.5398	5.16954	5.68521		DDX3Y	3	-2.30816	-2.28464	-2.33641		TSC22D2	3	-2.71261	-3.78461	-4.93765		C4orf33	3	-2.12444	-5.30662	-4.58418
KIAA0930	3	1.88683	2.61957	2.38431		LOC100506730	3	3.30162	2.55335	2.16134		MAPK11	3	3.859	3.67604	4.62615		TMEM66	3	-2.30634	-1.91526	-3.80304		MAP9	3	-2.71209	-3.01072	-3.29819		CD99L2	3	-2.12237	-2.87479	-1.9049
KIAA1009	3	5.68549	3.31898	3.42938		LOC100506748	3	1.88627	2.08388	2.0102		MAPK12	3	3.41099	3.28239	3.46216		FAM209B	3	-2.30561	-2.19766	-2.3979		HRASLS	3	-2.7065	-2.84238	-3.31145		TMF1	3	-2.12132	-3.06086	-3.43537
KIAA1524	3	7.55035	3.32306	3.79982		LOC100506776	3	3.88418	5.01136	3.92731		MAPKAP1	3	2.45706	2.17354	2.9476		FRS2	3	-2.30532	-1.99308	-2.89396		EPHA7	3	-2.704	-5.39647	-4.13745		KIAA2018	3	-2.12031	-5.59363	-2.79322
KIAA1609	3	3.5837	3.45064	2.84556		LOC100507312	3	5.09131	3.62476	3.59794		MARCKSL1	3	2.49929	3.04147	3.23933		BCL2	3	-2.30357	-2.07228	-4.25905		BTBD11	3	-2.70076	-4.18186	-3.88555		ARID4B	3	-2.11327	-2.95582	-2.81931
KIAA1704	3	2.68866	2.1132	3.02863		LOC100507562	3	2.34686	2.0931	4.56297		MAST4	3	4.29337	1.98892	3.96734		RYK	3	-2.30027	-2.64835	-2.7399		GNAS	3	-2.70003	-2.84929	-2.37219		VWA1	3	-2.11135	-2.47661	-2.33883
KIAA1715	3	2.4908	2.64176	2.57936		LOC100507579	3	3.05164	2.35204	3.31429		MAT2A	3	4.91152	3.02236	2.85922		APBA2	3	-2.2954	-2.11153	-3.04659		RBBP6	3	-2.69985	-2.36914	-3.43437		ENY2	3	-2.10776	-2.89842	-2.79813
KIAA1841	3	4.66207	3.81042	5.5804		LOC100508120	3	2.29333	3.33237	2.48863		MBOAT2	3	4.18396	4.34382	2.09591		CAND1	3	-2.29298	-2.4814	-3.34712		MTPAP	3	-2.69484	-3.81534	-2.89868		RNF138	3	-2.105	-2.6552	-2.62568
KIF11	3	6.46898	5.94277	8.74504		LOC100996419	3	7.18451	2.13117	4.33362		MBOAT7	3	2.11389	3.72462	3.20784		FAM24A	3	-2.29136	-2.70523	-3.40107		EGR1	3	-2.69377	-4.17446	-4.33043		B9D2	3	-2.10154	-1.89212	-1.99937
KIF14	3	4.63499	7.51633	8.04305		LOC100996511	3	3.52941	6.54015	5.12479		MCM10	3	7.67338	9.84948	5.71448		TRAF4	3	-2.29107	-2.86662	-2.1226		PTBP2	3	-2.69375	-2.20663	-2.38173		DPP4	3	-2.09867	-3.40589	-2.10145
KIF15	3	4.65665	4.81452	6.41849		LOC100996592	3	3.62733	3.0201	4.12642		MCM3	3	2.22002	4.06693	4.34024		LINC00642	3	-2.29059	-1.89101	-3.16748		DPY19L2P2	3	-2.69181	-1.96767	-2.0886		MYSM1	3	-2.0982	-4.53775	-2.48695
KIF18B	3	4.36869	3.31049	5.20901		LOC100996870	3	6.18033	6.45815	7.81945		MCM3AP-AS1	3	1.96767	5.08905	2.64537		TTTY15	3	-2.28982	-2.44744	-2.44623		RPGR	3	-2.68985	-2.49296	-2.598		CNOT4	3	-2.09788	-3.06465	-2.94307
KIF20A	3	7.18275	8.35369	5.54389		LOC113230	3	3.30265	2.22212	3.19292		MCM4	3	6.04511	6.0739	7.14796		AK5	3	-2.288	-2.07056	-3.77785		DENND5A	3	-2.68835	-2.96516	-2.46366		ABCD1	3	-2.0976	-2.21445	-2.01397
KIF23	3	5.41985	8.25093	10.6358		LOC145845	3	2.33852	2.18383	2.46871		MCM6	3	1.88181	2.70588	3.54732		SLC11A1	3	-2.28788	-2.56869	-2.89357		CXXC4	3	-2.68294	-2.23736	-3.28312		SNX9	3	-2.09641	-3.38721	-4.29178
KIF24	3	3.32433	2.08465	2.6236		LOC152586	3	3.14431	5.11792	3.43743		MECOM	3	3.59757	3.35244	3.56989		LOC283075	3	-2.28215	-5.14604	-3.44598		KBTBD2	3	-2.6795	-2.78991	-2.85384		RAB21	3	-2.09631	-2.57102	-2.52929
KIF26A	3	2.49487	3.02192	2.53296		LOC153811	3	2.53922	2.74559	2.53498		MED18	3	4.38078	2.4259	2.72937		CNGA1	3	-2.27525	-2.21827	-1.96259		TAF10	3	-2.67461	-2.40702	-2.30843		SAMD8	3	-2.09382	-2.73059	-3.21887
KIF2C	3	4.58871	7.45661	6.69059		LOC157562	3	3.20741	2.68754	2.09148		MEF2C	3	3.29183	1.93734	3.07092		PPM1A	3	-2.27231	-2.76434	-3.09714		NSUN3	3	-2.66846	-4.30831	-6.24743		C11orf57	3	-2.09367	-2.29188	-3.93227
KIF4A	3	6.29034	5.51369	5.69759		LOC253573	3	2.92102	2.6567	3.57635		MEIG1	3	2.52057	2.39304	3.04088		LOC100996496	3	-2.27228	-2.14772	-2.22338		CCDC127	3	-2.6677	-1.89441	-1.89055		LIPJ	3	-2.0933	-4.15137	-3.50132
KIF5A	3	3.60019	2.36497	2.14934		LOC283665	3	1.96981	3.08743	3.25756		MELK	3	3.68338	5.23825	5.65524		HIVEP1	3	-2.27158	-1.76422	-2.05003		SEC61A2	3	-2.66734	-3.38707	-4.49309		RBM38	3	-2.09292	-1.96283	-2.21464
KIFC1	3	4.63925	5.78084	5.54653		LOC283854	3	3.23328	1.99475	3.31755		MEST	3	1.85477	2.34458	1.99072		PMAIP1	3	-2.2701	-2.22858	-2.52716		ZNF639	3	-2.66595	-3.61192	-3.33426		MPL	3	-2.09281	-3.3288	-2.83665
KLB	3	3.30956	2.73099	2.2455		LOC283861	3	3.81378	2.14905	4.49866		METTL13	3	2.09213	3.49068	4.06919		ERCC4	3	-2.26962	-3.45157	-1.92009		CDH7	3	-2.66456	-3.42712	-4.33687		FMN2	3	-2.09177	-2.76806	-2.76362
KLHDC1	3	4.09108	4.90899	3.26011		LOC285147	3	3.61402	3.31575	2.17321		METTL15	3	3.22394	3.44788	5.34862		C11orf57	3	-2.2631	-2.43213	-3.34275		GNA12	3	-2.66251	-2.7426	-2.7525		S1PR2	3	-2.09102	-2.76725	-2.08056
KLHDC9	3	2.97481	3.20853	1.83432		LOC285286	3	7.05344	7.23602	3.49163		METTL21A	3	2.58825	2.68397	1.90926		SNRNP200	3	-2.26207	-2.78972	-2.92867		METRNL	3	-2.66224	-2.01543	-1.82361		KRAS	3	-2.0896	-5.48438	-4.02008
KLHL22	3	2.87367	2.15494	4.64431		LOC339803	3	2.25773	2.43482	5.58181		METTL3	3	2.17371	1.93158	2.17915		TUSC3	3	-2.26101	-4.44762	-4.98152		FARP2	3	-2.66144	-2.38497	-2.24832		RBM47	3	-2.08908	-3.15077	-2.25866
KLHL23	3	4.53381	3.03363	4.26895		LOC340184	3	3.09457	3.25937	4.27591		METTL7A	3	2.63084	2.14037	1.78962		GPRASP1	3	-2.26005	-1.79941	-2.75334		CCND3	3	-2.66059	-3.38094	-4.64466		BCL2L10	3	-2.08828	-3.08963	-3.19354
KLHL34	3	3.50495	3.61192	3.28891		LOC389831	3	6.99612	4.85078	6.18807		MEX3D	3	3.08254	7.13294	3.56655		MYLIP	3	-2.25811	-3.76291	-4.32607		EFNA2	3	-2.65988	-3.60178	-2.97101		CCDC93	3	-2.08495	-3.09632	-2.56852
KMO	3	3.6246	2.34452	3.51095		LOC389834	3	5.43344	4.25614	3.4166		MFAP5	3	4.66828	5.80902	3.79837		RB1CC1	3	-2.25787	-2.43992	-2.51241		HLA-DPB1	3	-2.65957	-3.32161	-3.23973		RASSF3	3	-2.08133	-1.85262	-2.02983
KNTC1	3	2.23229	1.87233	2.24118		LOC390705	3	2.85474	2.61926	3.57361		MFI2	3	6.80531	5.04211	5.16944		PRKD3	3	-2.25635	-2.74734	-3.71144		SLC22A7	3	-2.65899	-2.08254	-2.35604		BCLAF1	3	-2.08089	-4.09113	-3.37645
LACTB2	3	3.3648	2.61077	2.877		LOC401522	3	2.93875	2.01497	2.47186		MFSD4	3	2.4156	3.73634	2.22996		ZMYM5	3	-2.25454	-2.10867	-2.19524		ZNF571	3	-2.65835	-2.74875	-2.84197		ATP2B1	3	-2.07943	-3.48824	-3.37967
LAMA5	3	2.84401	4.54422	4.11936		LOC541471	3	4.98862	7.55472	4.09455		MGAT3	3	3.91269	2.77956	3.20708		GPATCH3	3	-2.25448	-2.26277	-1.77261		GYPE	3	-2.65803	-4.05372	-4.99624		MAP4K3	3	-2.07871	-2.86587	-3.10584
LAMP5	3	2.88036	2.87694	3.6601		LOC554174	3	3.25132	2.25044	3.59726		MGC21881	3	2.66246	2.33026	2.13693		CD69	3	-2.25321	-3.66095	-4.92947		RNF41	3	-2.65607	-2.55181	-2.63245		RBM48	3	-2.07522	-2.00776	-2.19947
LAMTOR2	3	1.81752	2.13228	2.2183		LOC645513	3	4.34319	5.56511	5.00657		MGC23284	3	3.21904	1.91857	2.28593		KCNRG	3	-2.25228	-2.2941	-3.33959		SCARNA2	3	-2.65449	-2.89109	-1.8819		PIK3CA	3	-2.07451	-3.28578	-3.31369
LANCL1	3	1.99228	2.4301	1.77863		LOC653602	3	2.44371	2.97574	2.97618		MGC45800	3	2.08223	2.27791	2.13669		ARID4A	3	-2.25157	-2.68009	-2.63859		CHML	3	-2.65214	-4.22037	-2.14628		WTAP	3	-2.0715	-1.8672	-2.50299
LAPTM4B	3	3.77405	4.30663	3.39701		LOC728175	3	4.21487	3.42837	4.87419		MGC57346	3	3.25403	2.5083	3.21278		STK17A	3	-2.25026	-2.86407	-2.9871		MIDN	3	-2.65179	-3.05328	-2.76395		LOC728012	3	-2.07106	-3.16173	-3.93866
LARP1B	3	2.56937	2.90167	3.22209		LOC728705	3	3.93506	3.42044	3.87702		MGST3	3	2.16412	3.47775	3.60025		KLHL20	3	-2.2487	-1.7732	-2.65999		RADIL	3	-2.65149	-2.35456	-2.93711		NAA15	3	-2.06958	-2.14917	-3.70266
LARP4	3	2.2243	1.83936	3.352		LOC729013	3	2.20079	2.14899	2.48909		MIF	3	1.8785	2.62296	3.01576		TFG	3	-2.24133	-1.78621	-2.49907		FRS2	3	-2.64819	-2.66315	-3.71582		H3F3B	3	-2.06761	-2.72829	-3.05321
LARS	3	3.88679	3.54554	3.85067		LOC730101	3	6.12178	4.87206	5.90404		MINPP1	3	3.46955	2.99282	3.50361		FFAR1	3	-2.23949	-6.30651	-4.11838		SPIB	3	-2.64164	-4.03781	-3.1723		PSEN1	3	-2.06112	-3.67034	-3.79795
LCP1	3	2.25965	2.51728	3.03884		LOC81691	3	4.82716	3.92905	3.02609		MIR210HG	3	5.2643	4.21994	5.57923		NFASC	3	-2.23892	-1.77825	-2.76339		RCAN3	3	-2.63893	-4.86849	-3.64331		KLRB1	3	-2.06092	-3.76948	-4.53249
LDHA	3	2.65115	3.047	3.03419		LOC96610	3	4.47068	5.49495	5.37958		MKI67	3	8.15943	8.04024	5.8895		MSI2	3	-2.23667	-3.91421	-4.36559		FBXL14	3	-2.63851	-5.60897	-2.37535		DLL1	3	-2.05541	-1.89772	-2.87668
LDLR	3	5.77662	4.7709	4.71833		LPAR5	3	2.68944	3.20392	2.17824		MKL1	3	3.22393	2.75008	4.68645		CDRT1	3	-2.2349	-3.07317	-2.5615		H3F3B	3	-2.63779	-3.66093	-3.75034		CLEC11A	3	-2.05538	-2.6347	-2.56797
LEPREL4	3	2.93403	3.11505	2.31841		LPXN	3	3.15517	2.56509	3.47078		MLF1IP	3	1.96516	5.47698	3.00592		MARCKS	3	-2.23441	-2.73797	-3.06328		NFKBIE	3	-2.6355	-3.10423	-3.40593		SMCHD1	3	-2.05242	-3.8867	-3.5068
LGALS3	3	2.34256	2.37815	2.09516		LRCH3	3	2.50609	2.04838	3.37761		MMAB	3	3.20022	4.63543	5.76152		ST8SIA2	3	-2.23325	-2.32526	-2.80658		BRD7	3	-2.63309	-2.96682	-3.42362		ZBTB7A	3	-2.0507	-3.2447	-3.55575
LIFR-AS1	3	3.39665	2.95828	2.83523		LRP6	3	1.89048	1.91718	3.85191		MND1	3	4.39483	8.62353	6.15359		HECA	3	-2.22921	-2.21096	-2.33036		MOK	3	-2.63236	-2.99913	-2.89485		COX17	3	-2.0493	-3.05995	-2.80637
LILRB1	3	1.8349	3.31081	3.49558		LRP8	3	2.41283	2.29409	2.43048		MNF1	3	2.14626	4.24799	5.00379		SNIP1	3	-2.22778	-1.8732	-2.12461		CDC42SE1	3	-2.63156	-2.84214	-2.63346		ZNF254	3	-2.04791	-4.24186	-3.53326
LIMA1	3	4.12921	4.29857	3.52779		LRRC1	3	4.10604	2.83874	5.19256		MOSPD2	3	3.94867	2.09409	2.1692		TEX34	3	-2.22752	-2.70786	-3.03116		IVNS1ABP	3	-2.63146	-3.27834	-2.9936		TMEM66	3	-2.04757	-1.8182	-4.40574
LINC00152	3	3.68311	4.12173	3.85327		LRRC25	3	2.25806	4.88935	4.11578		MPG	3	2.39206	2.20622	2.42294		FTH1	3	-2.22748	-2.26467	-2.63771		PRNP	3	-2.62913	-4.02111	-3.02112		MTRF1L	3	-2.04632	-1.80836	-1.92796
LINC00158	3	3.30956	2.7247	4.10552		LRRD1	3	4.22224	2.84157	2.10736		MPI	3	2.2492	2.54339	3.7722		IL1R2	3	-2.22628	-2.7712	-3.46241		LPIN2	3	-2.62809	-2.41037	-3.03789		LOC256021	3	-2.0442	-2.94566	-4.71733
LINC00189	3	2.04503	1.74335	3.77526		LRTM1	3	2.16379	3.50722	3.11413		MPND	3	4.60778	5.37519	4.92935		YTHDC1	3	-2.22503	-2.92522	-3.575		MTF1	3	-2.62786	-2.48641	-2.16812		ARID4A	3	-2.04391	-3.00123	-3.65447
LINC00263	3	7.03563	4.23726	4.03888		LRTOMT	3	2.89082	2.0073	2.39884		MPV17	3	2.14071	2.80953	2.88539		ZAR1	3	-2.22489	-4.37783	-2.6652		DDX20	3	-2.62486	-2.82009	-2.6311		GNG2	3	-2.04355	-3.16491	-2.03242
LINC00467	3	4.24285	2.52931	1.98635		LSAMP-AS4	3	2.33999	2.01325	3.19254		MPZL1	3	2.70431	2.2402	2.39407		NR1I3	3	-2.2116	-2.37588	-3.25061		LRAT	3	-2.62424	-3.55232	-2.01695		QKI	3	-2.04275	-4.63296	-2.40619
LINC00619	3	2.7389	2.43676	3.12395		LSP1	3	1.84091	2.37258	2.28329		MRI1	3	1.74003	2.42104	2.35264		C7orf63	3	-2.20907	-2.42113	-4.55593		SNRNP200	3	-2.62106	-3.08294	-2.7115		CRHR1	3	-2.03886	-1.94464	-3.5472
LINC00643	3	3.14515	5.97134	3.13633		LXN	3	2.63825	1.95106	3.49785		MRP63	3	2.19791	2.24898	2.00866		LINC00487	3	-2.20668	-3.53899	-4.92483		ARIH1	3	-2.62083	-2.48477	-2.75691		OBSL1	3	-2.03836	-3.50692	-2.9433
LIPA	3	2.98437	2.28571	2.83503		LY96	3	2.64863	2.37645	3.07557		MRPL35	3	2.44539	2.39535	2.87079		RABGAP1	3	-2.20556	-2.41108	-2.21219		CUL2	3	-2.61878	-3.725	-2.37041		SEC61B	3	-2.03645	-3.70487	-3.76984
LMNB1	3	5.13517	3.09743	3.13197		LYRM7	3	3.17258	2.35293	2.15504		MRPL52	3	1.85491	2.33444	2.56265		JAM3	3	-2.20487	-4.49713	-2.28407		SMAD4	3	-2.61874	-4.96238	-4.33676		RYK	3	-2.03141	-2.34275	-2.85988
LMO2	3	6.48325	5.00162	5.52521		MACROD1	3	5.36312	2.58343	3.09932		MRPS11	3	2.41956	3.38445	3.85824		PRIC285	3	-2.20354	-4.62386	-5.71233		RPL27A	3	-2.61655	-3.00906	-3.16123		KIF3A	3	-2.03133	-2.03065	-1.93255
LOC100009676	3	5.32567	3.77827	3.19978		MAD2L1	3	2.98161	1.85418	3.91212		MRPS14	3	1.79353	2.65482	2.46271		RIN3	3	-2.202	-1.84494	-2.04093		BZRAP1	3	-2.61588	-3.68279	-4.10275		DDX50	3	-2.03051	-1.9995	-3.45322
LOC100131067	3	3.89536	2.06075	2.71695		MAGED1	3	2.44105	2.08181	2.25976		MRPS33	3	1.74838	2.2282	2.41919		CIR1	3	-2.20119	-2.11467	-2.72049		GCM1	3	-2.61557	-5.37895	-4.9914		ZNF326	3	-2.03034	-2.74953	-2.3265
LOC100131262	3	2.08179	2.28321	2.10676		MAGI3	3	2.2548	4.69165	3.08435		MRS2	3	4.82485	2.91713	4.37333		GNMT	3	-2.19215	-1.77072	-2.65422		IFI44	3	-2.61469	-2.683	-3.82885		FAM117B	3	-2.021	-4.39418	-3.81059
LOC100132741	3	4.00349	2.77525	3.57505		MALSU1	3	3.7412	2.45561	2.67094		MS4A4A	3	8.76259	10.0355	5.94098		SNORA28	3	-2.19127	-2.06847	-4.53591		VSTM2A	3	-2.61405	-3.94383	-2.01486		CPD	3	-2.01816	-2.18669	-3.18899
LOC100272217	3	3.94748	6.55723	4.39141		MAN1A1	3	3.60185	2.9645	3.76215		MSH2	3	2.44553	3.4826	4.07236		FAM126B	3	-2.1899	-1.84972	-2.38782		TNFRSF10B	3	-2.60961	-2.14754	-1.93478		TMPRSS3	3	-2.01798	-4.51284	-4.02494
LOC100288432	3	4.51758	5.88786	4.91709		MAN1A2	3	4.65913	2.62821	2.95137		MSRB1	3	3.65002	5.18939	4.42218		CCDC50	3	-2.18847	-3.15219	-2.54286		RPS21	3	-2.60622	-3.0331	-2.60979		ZNF394	3	-2.01569	-2.19578	-2.58314
LOC100288637	3	2.49694	4.11209	2.10738		MANEA	3	3.86709	3.11461	5.3585		MSRB2	3	3.25529	4.91662	4.86869		RPRD2	3	-2.18816	-2.24202	-2.23402		CA14	3	-2.60609	-2.4538	-4.3864		RAB11FIP2	3	-2.01501	-2.79065	-3.016
LOC100505501	3	3.43787	3.62934	4.12299		MANF	3	2.99832	3.10994	3.60892		MTHFD1	3	2.0246	3.10612	2.58132		RAB11FIP4	3	-2.18686	-1.80392	-2.52231		SPATA2	3	-2.60429	-2.7506	-2.02244		ANKRD28	3	-2.01476	-1.87633	-2.35659
LOC100505549	3	2.57492	2.28168	2.15345		MAP2K6	3	6.31668	5.73333	3.74729		MTHFD2	3	1.8792	2.94638	3.41974		ZNF274	3	-2.18571	-2.06264	-2.59633		AGFG1	3	-2.6005	-4.34237	-3.69676		CFTR	3	-2.01399	-4.25854	-4.68408
LOC100505666	3	2.33965	1.97298	2.44847		MAP7	3	7.10195	4.96764	5.95211		MTHFSD	3	2.19672	3.43808	3.73386		TRA2A	3	-2.18059	-2.08783	-2.76339		MGEA5	3	-2.59842	-2.39058	-2.08277		TWISTNB	3	-2.01002	-2.19145	-3.11628
LOC100505702	3	2.16627	7.03413	3.29092		MAPK11	3	1.97495	2.75867	3.42989		MTIF3	3	2.29269	1.8042	1.77612		SLAMF8	3	-2.17973	-2.18108	-2.84533		LOC149086	3	-2.59687	-3.71134	-2.3987		ZNF10	3	-2.0096	-2.37241	-3.22177
LOC100505727	3	3.42367	2.76589	1.76669		MAPRE3	3	2.96204	2.04507	2.16965		MUC20	3	2.36514	4.641	1.80415		BRAF	3	-2.17788	-2.74686	-2.47047		RIOK1	3	-2.59684	-2.89005	-2.38126		EML2	3	-2.0064	-2.49175	-2.62258
LOC100505776	3	2.37762	4.38238	3.02589		MAST1	3	4.73385	3.8028	3.906		MUM1	3	4.44642	3.60928	2.08366		CYP3A4	3	-2.17755	-1.78201	-2.79403		EFNA1	3	-2.59623	-2.15561	-2.55417		POGK	3	-2.00179	-3.84111	-3.24788
LOC100505783	3	2.33149	4.04042	3.25514		MAST2	3	2.18073	2.69149	2.5577		MVD	3	2.35332	2.80464	3.89949		MDM4	3	-2.17214	-2.05037	-3.56694		GALNTL6	3	-2.59554	-2.13554	-2.96018		CARD14	3	-1.99931	-3.90868	-4.42632
LOC100506014	3	4.89831	2.53997	4.41386		MAST4	3	4.89709	6.44657	5.17414		MYB	3	6.3268	3.33306	4.21884		ZNF324	3	-2.17112	-1.84605	-1.76873		FAM84B	3	-2.5939	-3.06364	-2.61595		TRA2A	3	-1.99694	-2.40577	-2.90188
LOC100506025	3	2.89661	2.3638	2.68861		MAT2A	3	4.43111	1.93399	2.25611		MYBL2	3	5.8406	3.67739	5.48011		PPIL4	3	-2.16607	-2.12296	-2.53343		FBRSL1	3	-2.59265	-3.24479	-2.4178		PDZD8	3	-1.99613	-2.15007	-2.36099
LOC100506098	3	3.55821	5.42291	5.41631		MCC	3	7.8646	4.35042	6.09717		MYCBP	3	2.0645	2.12962	2.44279		LHX3	3	-2.16417	-3.10287	-1.81733		ACSM3	3	-2.59159	-5.63502	-2.36098		PARP8	3	-1.99486	-4.65693	-4.29132
LOC100506100	3	2.36268	3.49873	2.90963		MCEE	3	2.22353	2.61496	2.77056		MYH10	3	2.43499	7.10958	3.12238		PRKAR1A	3	-2.16337	-1.83015	-2.36565		BCL2	3	-2.58744	-2.4366	-3.1465		TNKS	3	-1.99434	-2.02805	-3.79872
LOC100506314	3	1.80108	2.87316	2.46654		MCM10	3	7.96401	7.19101	4.79817		MYL6B	3	2.70405	3.54107	3.6993		BSDC1	3	-2.16331	-1.95086	-1.88965		ZFY	3	-2.5872	-3.45503	-2.77202		CAND1	3	-1.99266	-1.92858	-2.90905
LOC100506459	3	4.84783	3.29853	4.97797		MCM3	3	1.96664	2.31615	3.15718		MYL9	3	6.86335	3.79164	3.60608		PTBP1	3	-2.16184	-2.31007	-3.50712		RAB11A	3	-2.58631	-3.08381	-2.63297		SRSF11	3	-1.98657	-4.54818	-6.02091
LOC100506730	3	2.44591	3.91831	2.07384		MCM4	3	6.09387	3.00846	5.26516		MYLK3	3	2.28796	2.93168	2.18349		BCL2L15	3	-2.1593	-1.98988	-1.83647		GABRA4	3	-2.58481	-2.11459	-3.51155		SIAH1	3	-1.98562	-3.07018	-2.58137
LOC100506733	3	3.85314	3.86783	2.20119		MDM2	3	4.24393	3.91973	2.38055		MYO1B	3	3.00157	3.59744	3.88936		TAS2R50	3	-2.15879	-2.13526	-3.21403		RNMT	3	-2.58157	-4.41394	-3.5879		ATXN7	3	-1.98228	-2.37499	-1.99691
LOC100506776	3	2.11979	3.78481	2.8698		MELK	3	4.21237	4.38336	5.45034		N6AMT2	3	2.57282	3.3719	4.27088		CXorf65	3	-2.15116	-2.75775	-2.73266		BACH2	3	-2.58053	-3.19491	-3.42627		CAPN7	3	-1.98152	-2.04179	-1.94881
LOC100506797	3	3.16717	2.36072	2.77207		MESP2	3	3.08496	3.50462	4.03855		NABP1	3	3.40408	2.51982	4.33046		STK38	3	-2.15027	-2.75063	-3.76577		WDR35	3	-2.5801	-2.44138	-2.87331		CHD1	3	-1.98009	-3.58901	-3.37589
LOC100507054	3	3.02791	4.02896	2.42075		METTL13	3	2.14862	2.10475	3.68768		NADK	3	2.32895	3.34663	2.25401		H3F3B	3	-2.14904	-2.85984	-3.10258		GCFC1-AS1	3	-2.5788	-3.02015	-2.5131		RRP15	3	-1.97913	-3.44178	-3.12803
LOC100507254	3	4.55586	5.77663	3.21205		METTL15	3	4.11879	2.61351	3.89422		NAGA	3	3.80472	7.62656	4.30403		GOSR1	3	-2.1465	-2.96872	-6.44619		BTBD2	3	-2.57759	-1.85253	-2.66135		RPS28	3	-1.97817	-2.14326	-1.78666
LOC100507312	3	4.59373	3.52298	3.79828		METTL3	3	2.5851	2.43239	2.36787		NAGS	3	2.85872	4.12597	4.17957		TGFB1	3	-2.14307	-3.82646	-2.63868		ZBTB44	3	-2.57689	-3.20671	-2.86888		FBXO28	3	-1.97655	-5.11835	-5.21281
LOC100507486	3	2.24581	3.00762	1.79059		METTL7A	3	3.60676	4.77243	3.37357		NAPEPLD	3	3.03879	2.56978	2.35881		MED31	3	-2.14281	-1.7634	-2.58681		HIPK3	3	-2.5703	-1.89721	-1.86288		FAM169A	3	-1.97577	-2.21171	-2.90526
LOC100996419	3	6.82088	2.63938	4.2881		METTL8	3	2.85617	1.89659	2.21844		NAPRT1	3	4.88334	3.09475	2.22024		FLJ43663	3	-2.1419	-2.55307	-3.39413		JOSD1	3	-2.56836	-2.62737	-2.33584		ANKRD44	3	-1.97404	-2.3947	-2.33093
LOC100996511	3	2.65892	4.48829	4.36658		MEX3D	3	2.64199	4.1892	2.79883		NAPSB	3	3.14983	3.14762	3.85901		SUB1	3	-2.14164	-3.40469	-5.91041		PHF17	3	-2.56828	-2.13976	-2.52873		NKX2-1	3	-1.96981	-2.98574	-2.48403
LOC100996592	3	2.67636	1.77098	3.34679		MFAP5	3	2.86346	4.75356	2.56649		NASP	3	2.34336	2.12642	2.01549		SMCHD1	3	-2.13458	-2.43133	-2.64293		AAED1	3	-2.568	-2.30927	-2.85665		MED6	3	-1.96726	-3.35798	-3.07784
LOC100996870	3	4.76353	5.11858	6.50804		MFI2	3	5.53256	4.8065	2.88192		NCAPD2	3	3.43781	4.61234	4.12439		INPP4B	3	-2.13402	-6.10259	-5.84832		RRAS2	3	-2.56543	-2.82904	-2.64839		KLF7	3	-1.96663	-2.13096	-2.68296
LOC150622	3	3.2204	2.31099	3.61195		MFI2-AS1	3	3.14306	3.74953	2.24971		NCAPG	3	5.56932	5.67301	5.67463		KHNYN	3	-2.13277	-1.83617	-2.28268		RNF219	3	-2.56525	-2.9963	-2.19766		CCPG1	3	-1.96366	-2.17558	-2.02203
LOC154872	3	2.69191	1.85217	2.42098		MFSD3	3	3.2315	2.68382	3.03401		NCAPH	3	5.86466	6.57764	7.80729		USP8	3	-2.12944	-2.28554	-2.3224		RIPK2	3	-2.56341	-3.16417	-2.34419		LRRC27	3	-1.96268	-2.85645	-3.35735
LOC283482	3	2.50045	2.68388	3.81189		MFSD8	3	2.17075	2.65643	2.44148		NCDN	3	2.49477	2.83748	1.94977		KLF9	3	-2.12685	-2.38018	-3.34143		MMP28	3	-2.5616	-3.37312	-2.97331		ITGB8	3	-1.96224	-3.88479	-1.87475
LOC283508	3	6.76813	2.06769	4.12167		MGAT3	3	4.23951	3.94926	2.2611		NCKAP1L	3	1.73664	1.85834	2.6209		NACA	3	-2.12579	-2.14029	-2.25304		CHD7	3	-2.56085	-4.25422	-5.20905		ZZEF1	3	-1.96138	-5.56608	-3.71273
LOC283861	3	3.26673	2.90744	5.00804		MGC23284	3	2.0434	1.92616	2.51649		NDC80	3	3.71573	3.92276	4.09144		NR2F2-AS1	3	-2.12431	-2.33094	-2.71495		ARHGEF7	3	-2.56002	-3.75223	-2.79801		KIAA2022	3	-1.95969	-8.78908	-4.35302
LOC284926	3	2.25014	5.40152	2.03442		MGC70870	3	3.0935	2.79646	2.87769		NDFIP2	3	3.45067	3.23327	4.38392		TEX11	3	-2.12132	-2.54774	-4.33951		PWWP2B	3	-2.55967	-2.01977	-2.72653		ZFAND2A	3	-1.95166	-1.93793	-1.99307
LOC285286	3	4.164	5.09152	2.93031		MGLL	3	2.14034	1.93059	2.67288		NDN	3	4.25266	3.61595	4.52701		MAFK	3	-2.12018	-3.29228	-1.94489		RNF144B	3	-2.55701	-6.84641	-5.71632		NDFIP1	3	-1.95093	-2.32803	-2.4739
LOC285300	3	2.58767	1.96454	3.71419		MIAT	3	4.09522	4.23744	3.59893		NDUFA11	3	1.91704	2.80857	2.88687		IFT57	3	-2.11845	-2.61835	-3.36196		HERC6	3	-2.55034	-2.87642	-2.37849		NLGN4X	3	-1.94466	-3.68549	-3.24649
LOC339803	3	2.53317	3.28471	5.57786		MIB1	3	2.72169	3.83826	2.66327		NDUFAF3	3	1.88853	3.5042	3.12781		VIM	3	-2.11685	-2.68041	-2.36236		ARHGEF40	3	-2.5492	-3.38207	-3.54762		RAB30	3	-1.9408	-1.82721	-2.69148
LOC387895	3	3.29439	1.92332	2.88523		MICAL2	3	2.72173	4.03115	2.85667		NDUFB5	3	1.98011	2.80608	2.45266		BBIP1	3	-2.11643	-2.33113	-2.66206		CBLL1	3	-2.54769	-3.22924	-2.88494		MARCKS	3	-1.94018	-4.64911	-2.44482
LOC389831	3	5.35631	3.82492	5.85574		MID1	3	2.79763	5.39005	4.81965		NDUFC1	3	2.21104	3.53322	1.93863		KPNA4	3	-2.11497	-2.48616	-1.92282		FAM75E1	3	-2.54739	-3.02426	-1.83315		NECAP2	3	-1.93982	-2.00262	-2.25654
LOC400680	3	2.37677	3.75331	6.57266		MIF	3	2.33189	2.57159	2.74747		NEDD4L	3	3.46975	3.44559	2.24597		CGRRF1	3	-2.11481	-1.8209	-1.92764		TREML1	3	-2.54705	-4.01083	-2.79994		KCNRG	3	-1.93737	-2.96436	-3.3007
LOC613266	3	1.98641	1.7493	3.00222		MINPP1	3	4.12172	2.35016	3.78671		NEDD8	3	1.8682	2.64138	2.64478		ATP2B1	3	-2.11446	-2.40208	-2.94749		DNAJA1	3	-2.5465	-2.89612	-2.67794		KPNA5	3	-1.93675	-3.64744	-3.24242
LOC642533	3	3.28644	2.73633	2.10734		MIR210HG	3	5.36198	6.12216	4.54472		NEK2	3	5.30674	3.60645	5.10586		MPHOSPH8	3	-2.11259	-2.93348	-2.69512		TRAK1	3	-2.54478	-2.5609	-2.78194		PCDHA2	3	-1.93575	-2.55385	-1.96845
LOC646484	3	2.21207	2.1775	4.69429		MIR22HG	3	2.13605	3.03144	2.09656		NEK9	3	1.9173	2.04935	2.17166		LRRN2	3	-2.11192	-1.88749	-2.55802		SLC38A11	3	-2.5424	-5.91793	-3.61774		LYPD6	3	-1.93572	-2.98147	-3.95028
LOC728175	3	3.44493	3.51688	2.55939		MIR622	3	1.98179	1.87848	2.71398		NFATC4	3	2.48714	4.63076	2.91243		TOR3A	3	-2.11048	-1.76935	-2.05971		DCTN4	3	-2.54186	-2.97858	-2.39441		DHX36	3	-1.93058	-3.55715	-3.7102
LOC728558	3	4.68958	3.72457	2.97737		MKI67	3	8.22632	6.99546	6.03948		NFE2L3	3	2.50226	5.95312	5.12371		TMEM88	3	-2.10689	-4.67609	-2.05709		FAM169A	3	-2.54061	-3.36948	-3.01571		UBE2B	3	-1.9299	-1.91868	-4.43728
LOC728705	3	3.75402	3.05737	4.41637		MLEC	3	3.0143	3.77431	2.93915		NHLRC3	3	2.62429	2.20064	2.72091		WIPF1	3	-2.10015	-2.29602	-2.41647		EPHB2	3	-2.53918	-2.45011	-2.32101		TNFAIP3	3	-1.92889	-1.86193	-3.15788
LOC729683	3	3.1432	3.06737	3.09682		MLF1IP	3	3.02063	6.34547	3.49991		NIPSNAP1	3	2.11821	2.44638	2.199		PTBP2	3	-2.09698	-2.44728	-2.22546		PATZ1	3	-2.53641	-2.97775	-1.99536		NUPL1	3	-1.92731	-3.77793	-2.5709
LOC730101	3	3.00885	2.33869	2.61401		MLKL	3	3.88486	4.2799	3.63745		NLN	3	2.1029	2.0103	3.36861		LOC286087	3	-2.09537	-4.09569	-4.26618		IP6K1	3	-2.53041	-3.58414	-2.44595		BCL2	3	-1.92433	-2.21359	-2.42288
LOC81691	3	6.81519	5.64353	3.35713		MMAB	3	2.88296	3.19842	4.65349		NME1	3	2.11258	3.59024	4.52222		FBXL14	3	-2.0946	-2.33071	-2.0286		KLHL24	3	-2.52847	-3.17469	-3.23733		GORAB	3	-1.91092	-2.89676	-2.91535
LOXL3	3	2.58766	2.36703	1.85525		MMP8	3	1.98476	3.19889	3.93754		NMRK1	3	4.91816	5.69141	2.78732		TNKS2	3	-2.09133	-2.27377	-6.50759		ZNF134	3	-2.52626	-2.62334	-2.80669		C3orf55	3	-1.91087	-3.2299	-3.69685
LPAR5	3	3.72815	4.56892	3.94346		MND1	3	4.24206	6.91916	5.28364		NOL3	3	2.5424	2.64774	4.09432		PER2	3	-2.09096	-3.5	-3.67399		KIAA1211L	3	-2.52552	-3.60768	-3.0445		HNRNPH1	3	-1.90903	-2.15733	-2.22397
LPXN	3	3.54203	2.86071	3.6564		MNF1	3	3.01147	3.43398	3.90812		NPL	3	5.12177	2.61041	6.59581		MTO1	3	-2.09046	-1.89327	-2.79429		RELB	3	-2.52152	-2.39234	-2.34996		JMJD1C	3	-1.90851	-6.12691	-5.12859
LRCH3	3	1.91383	2.56256	2.76744		MOBP	3	2.40618	3.55335	3.93543		NPR2	3	2.99882	2.82618	3.93717		B4GALT1	3	-2.08877	-3.48804	-2.22225		CDS2	3	-2.51871	-2.7726	-3.17313		LRP5L	3	-1.90725	-1.95426	-2.10682
LRP6	3	2.49333	2.24623	3.27077		MOGAT3	3	3.76579	2.92004	3.4486		NQO1	3	4.02621	2.09262	3.97611		TMF1	3	-2.0876	-1.93011	-2.2709		PTGS1	3	-2.51715	-2.25972	-2.83149		ADNP2	3	-1.90645	-2.22346	-1.88646
LRP8	3	2.86629	2.78446	3.16604		MON2	3	2.08127	2.92089	1.8631		NQO2	3	3.5395	5.35095	4.01368		CTDSPL2	3	-2.08722	-2.10868	-2.08766		CLEC4A	3	-2.51607	-3.40945	-1.88451		CADM3	3	-1.90566	-3.06981	-2.83034
LRRC1	3	4.73642	3.68681	5.27938		MOSPD2	3	2.98869	1.91889	1.84383		NR0B1	3	2.91321	3.86873	2.72293		PCDH17	3	-2.08652	-3.82376	-3.0971		LINC00487	3	-2.51536	-5.65537	-5.94023		DIRC1	3	-1.90411	-2.3083	-6.15499
LRRC34	3	3.41596	2.55793	3.12854		MPND	3	5.32251	3.76936	4.78496		NR1I2	3	3.42906	1.79658	2.95173		MAP3K8	3	-2.0858	-1.85582	-2.67562		ABCB4	3	-2.51293	-3.25574	-2.86012		RPS6KA5	3	-1.90067	-2.45311	-7.00441
LRRC40	3	2.4835	3.58547	3.1018		MPZL1	3	3.71604	2.16012	3.11648		NR2F6	3	4.96773	4.98313	4.23135		PNO1	3	-2.08461	-2.87775	-2.36158		CD200	3	-2.51242	-3.66313	-4.86958		AURKC	3	-1.89492	-2.8776	-2.47206
LRTOMT	3	2.15236	1.81017	2.06025		MRI1	3	2.02581	2.91204	2.36643		NR6A1	3	2.2497	2.5807	2.29693		CHD2	3	-2.08439	-3.36325	-3.24108		FSIP1	3	-2.51229	-2.08298	-4.10847		CDK17	3	-1.893	-2.72232	-2.44879
LSM11	3	3.00328	1.77645	3.23287		MRP63	3	2.19632	2.84965	1.94742		NREP	3	4.38448	5.11231	5.33384		ZFY	3	-2.08339	-2.99146	-2.5309		FAM129C	3	-2.51036	-3.31402	-4.2798		SMCR8	3	-1.89198	-1.90357	-2.64475
LSM14B	3	3.44743	2.76893	2.52275		MRPL35	3	2.36377	1.86098	2.2719		NSMCE1	3	2.54758	3.90518	3.22197		ADAM33	3	-2.08314	-3.41618	-2.04887		RAB8B	3	-2.51006	-4.29645	-2.81421		BTBD7	3	-1.89005	-2.53998	-2.66486
LSM4	3	2.02252	2.5446	2.46219		MRPL52	3	2.1415	2.07741	1.93246		NT5DC1	3	2.12865	2.84108	2.93228		FAM13A-AS1	3	-2.07646	-1.82572	-2.39109		FOSL2	3	-2.50703	-6.08023	-2.19525		CACUL1	3	-1.88999	-4.04057	-3.12925
LSMD1	3	2.22004	2.15237	2.37875		MRPS11	3	2.1162	2.1664	2.86965		NT5DC2	3	4.00637	3.21888	4.62049		SNED1	3	-2.07643	-4.97815	-2.1223		KLF2	3	-2.50675	-3.81181	-3.26997		NPRL2	3	-1.88782	-2.15614	-3.93379
LXN	3	3.05041	2.94171	3.45586		MRPS31	3	2.07578	3.42885	2.3311		NT5M	3	2.67126	3.11238	3.24259		CCDC91	3	-2.07636	-3.00105	-3.53093		PCDH10	3	-2.50443	-2.14592	-2.45614		KCNC3	3	-1.88254	-4.16529	-1.89662
LY96	3	2.63678	2.44138	2.75951		MRPS34	3	1.85914	1.92654	2.32253		NTN4	3	4.75296	4.65877	2.46173		APOM	3	-2.07525	-1.88074	-1.92513		TMEM63B	3	-2.50298	-2.37261	-2.27953		UMOD	3	-1.88058	-2.25715	-2.76149
LYAR	3	4.02963	2.64577	3.70556		MS4A4A	3	7.12184	4.06172	4.57912		NUDCD1	3	2.49731	3.35974	5.53731		HNRNPD	3	-2.07276	-3.13142	-3.6329		SNX29	3	-2.50101	-2.24854	-1.87753		SDHB	3	-1.88045	-1.92955	-2.33112
LYRM7	3	3.68137	2.878	2.63135		MSRB1	3	3.22586	5.40216	4.15375		NUDT13	3	2.20419	6.06078	1.78511		NDUFB4	3	-2.06967	-1.94053	-1.99495		SATB1	3	-2.49978	-2.60932	-3.51287		FBXO33	3	-1.88017	-1.94748	-2.00289
LZIC	3	2.12044	2.91436	6.21152		MSRB2	3	3.78748	4.69395	4.73919		NUDT14	3	2.95152	2.16687	3.14953		TMEM63B	3	-2.06667	-2.67763	-2.12893		SCML1	3	-2.49922	-2.19392	-2.39063		TNNI3K	3	-1.8729	-2.27474	-2.48564
M6PR	3	2.52352	2.30675	2.62046		MTBP	3	3.25502	2.63167	2.30285		NUDT22	3	2.31534	2.34354	2.37416		SPAG9	3	-2.0627	-2.03781	-2.26673		SRSF8	3	-2.4976	-3.17846	-2.86577		USP47	3	-1.87265	-3.21144	-3.25302
MAD2L1	3	3.49808	4.76558	4.67883		MTERFD3	3	2.15403	2.64522	2.13913		NUDT5	3	2.25492	3.22682	2.93221		RHPN1-AS1	3	-2.06001	-2.81293	-2.43863		SGMS2	3	-2.49054	-2.94048	-2.38599		DENND4A	3	-1.87001	-3.0792	-3.1141
MALSU1	3	4.7237	3.76427	2.78306		MTIF3	3	2.5015	2.47793	2.5863		NUDT6	3	3.38812	5.52627	3.87486		DENND4A	3	-2.05978	-2.39371	-2.61403		VPS13D	3	-2.48954	-3.04362	-5.31732		CCDC66	3	-1.86989	-1.83684	-3.39329
MAP2K6	3	5.21489	3.34531	3.96906		MTL5	3	2.79032	4.36628	3.87775		NUDT7	3	2.08169	4.6743	3.80074		DCUN1D5	3	-2.05846	-2.47132	-1.85477		ACACB	3	-2.48777	-2.82098	-2.024		ERGIC2	3	-1.86902	-2.50667	-3.74871
MAP7	3	7.89536	6.79031	7.264		MTMR11	3	4.22451	2.62961	2.07807		NUF2	3	3.38964	5.21579	5.19914		CSNK1A1	3	-2.05765	-2.42077	-2.26783		ANKRD13C	3	-2.48748	-3.93552	-3.01578		DDR1	3	-1.8688	-2.75836	-1.88398
MAP7D2	3	4.46602	1.77976	3.43655		MUC20	3	3.18828	6.96938	2.62365		NUP43	3	2.42279	2.61294	3.20758		RRP7A	3	-2.05383	-1.74859	-1.90237		ZNF649	3	-2.48637	-3.25095	-2.54919		LOC100132999	3	-1.86665	-2.05665	-2.92215
MAPK11	3	3.86926	3.53657	3.79105		MYB	3	5.3354	2.67068	2.63524		NUSAP1	3	5.46724	4.39651	4.95477		SCNN1G	3	-2.05208	-1.78145	-4.63764		TUBB2A	3	-2.48304	-3.97815	-3.80859		SRSF8	3	-1.86636	-1.94627	-2.62372
MAPKAP1	3	2.62296	2.01283	2.84107		MYBL2	3	6.32935	2.60676	4.48762		OAS1	3	3.86036	3.95581	3.06897		TNS4	3	-2.0501	-2.03351	-2.48404		BLOC1S2	3	-2.48016	-2.70717	-1.94739		IL15	3	-1.86604	-2.23538	-2.50262
MARCKSL1	3	2.4298	2.47883	2.64575		MYCNOS	3	2.64163	3.9354	1.95322		OAS2	3	2.15919	3.29462	2.69298		DCP1A	3	-2.04757	-1.9569	-1.9352		ZNF777	3	-2.47993	-2.81449	-2.18085		CD5	3	-1.86436	-1.99469	-2.41183
MAST2	3	2.24939	2.3294	2.1692		MYH10	3	2.6405	4.15428	2.01987		OAS3	3	2.4726	2.31645	2.30472		ATN1	3	-2.04408	-2.95566	-1.76845		TRPS1	3	-2.47905	-2.69365	-2.65668		TCF7L2	3	-1.86395	-2.52123	-5.64431
MAST4	3	4.637	4.4038	3.94273		MYL6B	3	1.92679	2.31221	2.69456		OAZ1	3	2.13115	2.64104	2.68521		ZXDC	3	-2.04323	-1.9	-2.12903		ROCK1	3	-2.47446	-2.56884	-1.92007		SNORD89	3	-1.86335	-1.96798	-2.37424
MAT2A	3	5.17709	2.61753	3.32227		MYL9	3	3.20663	4.96779	3.78755		ODF2	3	2.53051	2.46884	2.25424		COMMD5	3	-2.0432	-2.47326	-2.30217		B9D2	3	-2.47007	-3.13583	-2.44373		NGDN	3	-1.86168	-1.86387	-1.85208
MBOAT2	3	5.21676	4.11436	2.50636		MYLK3	3	2.98639	3.62607	2.95809		OGDH	3	2.65206	3.25236	3.28396		FAM91A2	3	-2.04168	-2.17698	-3.79507		REL	3	-2.46933	-5.11203	-7.26251		LINC00334	3	-1.86129	-3.17849	-3.55028
MBOAT7	3	2.09152	3.54536	3.05893		MYO1D	3	4.93143	8.2047	5.87353		OGFOD2	3	1.77241	2.0685	2.64932		IRF2BPL	3	-2.04114	-2.56237	-2.61406		OGFRL1	3	-2.46894	-3.12957	-3.19353		DDX52	3	-1.85835	-1.96741	-2.17515
MCM10	3	9.34918	9.76324	6.35192		MYO6	3	3.97245	5.45151	2.80367		OGG1	3	5.41441	3.14418	3.17592		TSC22D2	3	-2.0378	-3.5404	-3.88472		EGFLAM	3	-2.46878	-3.07608	-2.84791		KBTBD2	3	-1.85481	-2.10861	-2.29037
MCM2	3	2.88346	3.20433	3.22494		MZB1	3	4.92428	5.40324	5.51793		OIP5	3	3.74172	9.06203	9.57849		OTOF	3	-2.0365	-2.86285	-1.78629		MYLIP	3	-2.46742	-3.4662	-3.93026		ARHGEF28	3	-1.85212	-2.68763	-3.10645
MCM3	3	3.58204	3.79323	4.58765		N4BP2L2	3	2.44235	3.28828	1.97872		ORC2	3	2.07564	2.07378	2.03352		KDM6A	3	-2.03551	-3.94388	-3.84244		NHLH2	3	-2.46592	-3.04571	-4.15382		ZMYM5	3	-1.84962	-2.40393	-2.77165
MCM3AP-AS1	3	2.95505	4.42321	2.38864		N6AMT2	3	2.01166	1.9877	3.46375		ORC6	3	3.12217	3.65228	3.79642		RRP12	3	-2.03488	-2.7705	-2.28541		AAGAB	3	-2.45677	-4.35345	-2.18308		TNNC2	3	-1.84742	-3.32817	-2.05487
MCM4	3	7.88695	6.2053	7.56663		NABP1	3	3.4188	3.34925	4.46086		OSGEPL1	3	2.72514	2.85379	3.3794		RAB18	3	-2.03253	-4.15066	-2.36445		ABCC3	3	-2.45259	-2.06893	-3.71848		TIGD4	3	-1.84572	-2.40946	-2.29969
MCM5	3	2.06343	2.66822	2.72402		NADK	3	2.02988	2.89118	1.93688		OSTF1	3	1.80994	2.36927	3.13022		LINC00673	3	-2.02959	-2.35102	-3.11408		AGAP3	3	-2.44736	-2.91533	-2.48711		KIAA1377	3	-1.84274	-3.01304	-2.27909
MCM6	3	3.35808	2.51116	3.85192		NAGA	3	4.90334	5.75557	5.39339		OTUD7B	3	2.99296	3.41905	2.86049		ZNF503-AS1	3	-2.02643	-1.85773	-2.24872		C4orf33	3	-2.44363	-5.18023	-3.13225		GKAP1	3	-1.84137	-1.91684	-2.12641
MCM8	3	3.05391	1.96261	2.91638		NAGS	3	3.61845	2.23556	1.83295		OXR1	3	2.72213	4.05971	4.697		PDE4C	3	-2.02393	-5.32162	-3.80257		NAA15	3	-2.43987	-3.1379	-2.19014		COPA	3	-1.83915	-2.41998	-2.19324
MCTS1	3	1.93542	2.19133	2.8037		NANS	3	2.89313	3.13318	3.67753		P4HA2	3	7.00909	5.53105	7.34315		INTS10	3	-2.02238	-1.7888	-2.40192		RBMS2	3	-2.43976	-4.84997	-3.80496		COQ10B	3	-1.83672	-2.37661	-2.08062
ME2	3	1.94881	2.37185	3.11859		NAPEPLD	3	3.26829	2.07758	2.51554		PAICS	3	3.19065	5.00124	5.12175		TERF2	3	-2.02218	-1.98142	-2.48528		TGM2	3	-2.43821	-4.48362	-2.43431		MLLT10	3	-1.83578	-6.48013	-2.62467
MEA1	3	2.15504	2.43212	2.66898		NAV1	3	4.00539	3.10058	4.51988		PAIP2B	3	4.06044	4.97711	1.80237		CAMK1D	3	-2.02168	-1.99347	-2.81353		SYPL1	3	-2.43573	-3.05821	-3.04877		PARP6	3	-1.83197	-2.00929	-2.12459
MECR	3	1.88007	2.04108	2.05513		NBEAL1	3	4.11087	3.77542	4.52643		PALLD	3	5.71743	5.39548	5.40177		MMP1	3	-2.01749	-2.43179	-3.46659		FAM100B	3	-2.4346	-2.25207	-2.02039		LOC400794	3	-1.83102	-4.96046	-1.79927
MED11	3	1.98795	2.409	2.43312		NBPF4	3	2.61445	2.83442	2.35587		PAM	3	3.92318	3.64067	4.01349		NMT2	3	-2.01691	-1.93373	-3.10031		SEMA7A	3	-2.43409	-4.23075	-1.897		CTAG2	3	-1.82727	-2.38097	-2.25684
MED18	3	4.964	2.16305	2.66528		NCAPD2	3	2.86083	3.10596	3.63248		PANK1	3	4.039	3.09203	1.79599		KLF2	3	-2.01615	-3.4406	-2.57641		MED26	3	-2.43349	-2.78144	-1.88569		FBXO42	3	-1.82531	-2.31948	-1.8031
MEF2BNB	3	1.84182	2.78738	2.12544		NCAPG	3	6.20049	6.13937	6.09895		PAPOLG	3	1.90615	2.76036	2.12101		ACTR3	3	-2.0155	-2.84216	-2.19812		CCDC93	3	-2.43326	-3.02594	-2.68449		NCKIPSD	3	-1.82485	-2.6903	-2.11296
MEF2C	3	2.92085	1.96909	2.71941		NCAPG2	3	1.94394	2.01927	3.31755		PARP1	3	2.26933	2.36049	2.6621		UTY	3	-2.01491	-1.84084	-2.49383		KIF13A	3	-2.42903	-4.3404	-3.4038		SEPT7P2	3	-1.82484	-2.25459	-2.58494
MELK	3	4.78715	5.29257	6.20848		NCAPH	3	6.56576	4.8995	7.32436		PARP9	3	2.45925	2.43709	2.26506		ZRANB1	3	-2.0145	-2.5221	-2.5911		DCP2	3	-2.42812	-3.7846	-3.85667		TANK	3	-1.82322	-3.01789	-3.04948
METTL13	3	2.42915	3.13885	3.9805		NCDN	3	3.69311	2.9413	2.22352		PARS2	3	3.03503	4.73205	2.61433		ARL5A	3	-2.01448	-2.21474	-1.88268		SENP6	3	-2.428	-3.12587	-3.65843		ADAM33	3	-1.82091	-2.17976	-1.85902
METTL15	3	4.09073	4.08444	4.57323		NDC80	3	4.09202	3.46238	4.35288		PBK	3	3.53774	3.77036	5.08258		RRP15	3	-2.01262	-2.07802	-1.87495		LOC100288675	3	-2.42662	-3.16667	-2.65472		ITGA2	3	-1.81977	-3.32029	-2.68374
MEX3D	3	4.0348	6.90454	3.90394		NDFIP2	3	5.64869	2.60088	4.92998		PCBD1	3	1.91861	3.04816	4.06617		ANKRD11	3	-2.0093	-1.86898	-1.87691		IFIH1	3	-2.42405	-2.69463	-2.07383		APPL2	3	-1.81617	-3.26193	-2.23192
MFAP5	3	5.91031	1.86312	4.28704		NDUFA11	3	2.23806	2.85377	2.86315		PCBD2	3	2.03899	2.57445	2.76255		ABCC4	3	-2.00582	-4.42856	-2.93805		RCHY1	3	-2.42337	-3.47542	-2.84879		THRB	3	-1.81368	-3.28754	-2.19459
MFI2	3	7.29228	4.69947	5.45661		NDUFA2	3	4.71007	5.00024	8.83765		PCCA	3	5.26296	3.68597	4.41749		GOLGA4	3	-2.00155	-2.63061	-2.83691		FAM76A	3	-2.42309	-3.80918	-3.58861		FAM126B	3	-1.81217	-2.63135	-1.93361
MGAT3	3	3.08796	1.88748	2.18207		NDUFAF3	3	1.8697	2.13653	2.52597		PCCB	3	2.75086	2.36233	2.43582		TBRG1	3	-2.00154	-2.66024	-2.75885		PIK3CA	3	-2.42101	-4.21584	-3.07867		METAP2	3	-1.81085	-2.71004	-2.21805
MGC21881	3	2.87651	2.05622	1.94489		NDUFC1	3	2.17924	3.31078	3.28842		PCDH1	3	2.07976	2.25254	2.39648		PIK3CA	3	-2.00128	-2.31557	-2.73805		RGCC	3	-2.41767	-2.07978	-7.01299		CNR1	3	-1.80779	-4.31632	-3.13738
MGC57346	3	2.97648	2.06885	2.92565		NEAT1	3	7.24439	7.54669	2.45129		PCED1B	3	2.91884	2.21153	2.67393		ZBTB22	3	-2.0002	-3.13389	-2.70605		JHDM1D	3	-2.41639	-4.91831	-3.44123		DDA1	3	-1.80724	-2.37114	-3.11412
MGC70870	3	3.24479	1.97742	3.50021		NEDD9	3	2.8605	2.33394	3.13131		PCNA	3	2.46822	4.36845	3.98006		BTBD7	3	-1.9999	-1.91305	-2.21564		EML4	3	-2.41594	-2.46694	-2.84973		MTO1	3	-1.80297	-2.36634	-1.99276
MGST3	3	2.22106	2.44746	3.80864		NEGR1	3	4.05088	2.28209	3.99944		PCYT2	3	2.83149	2.7236	2.71216		DUSP10	3	-1.99764	-2.1031	-2.38048		TIGD7	3	-2.41465	-4.24973	-3.30022		LAMTOR3	3	-1.80163	-2.13403	-2.5248
MID1	3	1.8615	4.57422	4.05981		NEK1	3	3.91623	2.28153	5.48775		PDAP1	3	5.25196	4.08378	3.84655		TMED5	3	-1.99572	-4.73355	-2.96373		ARG1	3	-2.41018	-4.08183	-5.24144		LTF	3	-1.80095	-2.02165	-2.70937
MIF	3	2.14553	2.95792	2.55664		NEK2	3	4.60432	2.6786	5.60044		PDCD2	3	2.35403	2.55736	2.66515		NRIP1	3	-1.99472	-2.89829	-2.80924		KIAA2018	3	-2.40651	-2.49062	-2.00191		KAT6A	3	-1.80076	-3.89423	-2.31374
MINPP1	3	3.67355	2.78985	3.50137		NFATC4	3	2.47989	3.59545	3.68174		PDCD6	3	2.41639	1.852	1.77689		MBNL2	3	-1.99421	-3.06725	-3.78956		YPEL5	3	-2.40373	-2.27579	-2.58342		HECA	3	-1.79875	-2.506	-2.68144
MIR155HG	3	2.91557	2.4476	2.97154		NFE2L3	3	3.09195	5.83778	6.01707		PDE4DIP	3	4.37675	4.53157	2.77083		AKAP8	3	-1.99076	-1.99975	-1.97997		CTAG2	3	-2.40372	-5.37399	-2.95712		ATG14	3	-1.79772	-1.78806	-1.9887
MIR181A2HG	3	3.36967	2.54364	4.00963		NHLRC3	3	2.46739	2.14816	2.79321		PDE6B	3	3.04888	3.6972	2.46905		DLG3	3	-1.98668	-1.82308	-2.57971		SF1	3	-2.40349	-2.72467	-3.38378		CSNK1A1	3	-1.79155	-2.96575	-2.3992
MIR210HG	3	4.21104	5.76262	2.95756		NIPSNAP3B	3	3.24388	2.14322	2.8966		PDE6D	3	1.73311	2.37008	3.41368		RNF138	3	-1.98225	-2.1112	-1.79864		SLMAP	3	-2.40325	-1.99284	-1.8358		DHX40	3	-1.79123	-1.82901	-2.08593
MKI67	3	9.09348	8.41897	5.912		NLGN4Y	3	3.26306	2.87123	4.11652		PDGFA	3	4.65485	1.9207	3.85865		HNRNPA1	3	-1.98064	-1.97914	-2.26557		NDUFAF5	3	-2.40272	-2.90716	-2.39674		SAR1B	3	-1.79011	-2.97546	-3.45065
MKKS	3	1.87664	1.89622	2.54871		NLK	3	3.41437	3.09537	3.22807		PDIA4	3	1.82333	2.4057	2.99555		PPM1B	3	-1.9792	-1.88711	-2.32353		SLC25A33	3	-2.40199	-2.40115	-2.14326		TYW5	3	-1.78942	-3.04357	-2.142
MKL1	3	2.01609	2.97909	4.01865		NLRP11	3	3.14556	4.29789	4.75935		PDK2	3	1.75695	2.35388	3.70482		FBXO33	3	-1.97905	-1.97394	-1.92155		EPB41L5	3	-2.39908	-3.12659	-2.38278		FRS2	3	-1.78721	-2.68719	-2.81363
MLF1IP	3	3.78509	6.62957	4.21962		NLRP7	3	4.98132	6.88625	5.51227		PDLIM5	3	5.33311	3.45749	3.99468		FKBP6	3	-1.97738	-2.57601	-2.54876		GTF3C4	3	-2.39349	-3.24786	-2.50075		KPNA1	3	-1.78579	-1.84514	-1.90551
MLX	3	1.7993	1.7662	2.16958		NME1	3	2.4251	2.18349	3.36636		PDLIM7	3	3.00964	4.11982	4.48316		LOC440131	3	-1.97334	-2.20799	-4.19903		GCNT1	3	-2.38747	-4.15197	-3.48643		FNIP1	3	-1.78202	-1.9938	-2.62124
MLYCD	3	1.79875	5.22163	2.87392		NMRK1	3	5.86948	7.53851	3.5987		PDZD11	3	1.81321	2.2181	3.21276		HEXIM1	3	-1.97256	-2.86852	-1.89812		RAB21	3	-2.38607	-2.71369	-2.33037		RICTOR	3	-1.78165	-4.43643	-4.17221
MMAB	3	3.86995	4.2712	5.43393		NOL3	3	4.59708	3.3679	4.14624		PEX11A	3	5.02917	6.0469	6.16549		KAT6A	3	-1.97154	-2.57045	-2.71039		WDR26	3	-2.38403	-3.0158	-2.85651		POLK	3	-1.78148	-2.80068	-2.44771
MND1	3	6.09796	9.19483	6.91531		NOS1	3	2.5899	2.72983	4.59694		PEX13	3	3.81858	2.70603	4.38526		PIK3C2A	3	-1.97041	-2.63497	-3.03053		DOCK6	3	-2.3838	-2.20387	-2.14996		ATP11B	3	-1.78067	-3.06996	-2.11119
MNF1	3	2.74223	4.95873	4.77743		NPFF	3	2.20885	2.08625	4.29879		PEX5L-AS2	3	2.72945	2.38884	2.71241		RNF38	3	-1.96494	-2.11179	-2.07748		PDZD8	3	-2.37959	-3.34906	-2.36087		ARID2	3	-1.77743	-3.41205	-2.48774
MOB1A	3	1.86418	1.87418	2.06519		NPL	3	5.42707	2.06648	5.38495		PEX6	3	5.80882	2.42802	4.09188		FAM100A	3	-1.96404	-2.20789	-3.92902		AFF4	3	-2.37768	-2.73732	-3.15522		RANBP2	3	-1.77702	-3.97243	-3.75829
MOSPD2	3	3.7984	2.56826	2.74032		NPR2	3	3.1	2.49476	3.52248		PFKFB3	3	2.23641	2.92578	3.87338		GPR173	3	-1.96045	-2.37404	-3.17838		LOC440704	3	-2.37623	-3.4309	-1.8296		ATG5	3	-1.77628	-2.22764	-2.60564
MPG	3	2.08043	2.1354	2.10865		NQO2	3	4.89336	5.26989	4.4395		PFKFB4	3	6.42735	5.69361	6.72845		ZNF551	3	-1.95863	-2.56952	-2.47576		NXT1	3	-2.37497	-2.48545	-1.90399		FAM177A1	3	-1.77481	-3.02634	-2.31158
MPHOSPH6	3	2.12858	2.62357	2.89102		NR0B1	3	3.26176	2.80042	3.98307		PFKM	3	2.0335	2.90269	2.62698		C1orf192	3	-1.95312	-2.62632	-4.07902		ZC3H12A	3	-2.37162	-2.37609	-2.81626		CCNJ	3	-1.77313	-2.01897	-2.08523
MPHOSPH9	3	1.8882	2.55097	2.40047		NRD1	3	2.11632	3.50243	2.61713		PHB	3	2.12019	3.62248	4.40326		CWF19L2	3	-1.95153	-2.45202	-3.07542		SORD	3	-2.37133	-1.8984	-4.25351		MOB4	3	-1.773	-3.11044	-3.02486
MPI	3	2.24612	2.8302	3.33816		NREP	3	2.57145	2.91962	3.2707		PHF19	3	1.96773	2.06993	3.4444		P2RY14	3	-1.94784	-2.32022	-3.83732		SNX2	3	-2.36909	-2.37795	-2.73105		DYNC1I1	3	-1.7722	-2.37304	-2.73426
MPND	3	5.13577	4.75756	5.12002		NT5DC1	3	2.46946	2.33999	2.63065		PHTF1	3	4.3286	2.45712	2.08822		RSF1	3	-1.93727	-2.12776	-2.39301		RNASEH1	3	-2.36807	-3.40498	-1.84033		NAMPT	3	-1.76792	-3.15302	-3.01039
MPPED2	3	3.89623	4.37045	1.7886		NT5DC2	3	7.16746	4.6611	6.09599		PIANP	3	2.41567	2.50458	3.87866		PCM1	3	-1.93721	-2.6964	-1.86737		GEM	3	-2.36706	-2.30527	-2.39142		MRPL39	3	-1.76787	-3.10848	-2.3319
MPV17	3	2.43068	2.83778	2.91705		NUCB2	3	3.73776	4.44927	4.59824		PIF1	3	2.1343	2.30166	2.90774		SIPA1L1	3	-1.9325	-2.40299	-2.16847		PPIL4	3	-2.36336	-2.2872	-2.79771		PDE4D	3	-1.76691	-2.8257	-3.65938
MPZL1	3	2.18219	2.51395	2.509		NUDCD1	3	3.04783	3.16489	5.667		PIGF	3	2.67893	3.69227	3.5998		ENY2	3	-1.93032	-2.24559	-1.86206		CCDC6	3	-2.36274	-3.22207	-2.36973		FYTTD1	3	-1.765	-2.57606	-2.54289
MRE11A	3	1.91944	1.90273	3.80991		NUDT12	3	2.60012	2.11496	2.01369		PIGM	3	3.3972	3.1042	2.34111		AKIRIN1	3	-1.92921	-2.00452	-2.26945		HNRNPC	3	-2.36228	-3.86976	-3.97324		MYEF2	3	-1.7646	-1.79873	-1.97702
MRPL35	3	2.93199	2.28036	2.86592		NUDT14	3	3.13561	3.41085	3.03015		PIGN	3	4.50131	5.8252	6.12034		AGAP3	3	-1.92624	-2.70355	-3.6258		CDADC1	3	-2.35985	-2.88927	-2.64222		PLA2G2F	3	-1.76273	-2.4893	-2.91801
MRPL51	3	2.15851	2.66843	2.54564		NUDT22	3	2.65943	2.16908	2.19967		PIN4	3	3.41612	3.04408	3.38854		TXNIP	3	-1.92428	-2.09932	-4.61226		DPH3	3	-2.35873	-2.07492	-2.33329		TRIO	3	-1.75845	-1.95235	-2.49754
MRPL52	3	2.12576	2.25612	2.67114		NUDT5	3	2.40313	2.00676	2.9069		PINLYP	3	2.8118	3.82385	2.7935		C19orf43	3	-1.92391	-2.05837	-2.39059		BAG5	3	-2.35594	-3.18386	-2.76192		PART1	3	-1.75645	-2.57284	-2.95727
MRPS11	3	2.92246	3.19577	3.90696		NUDT6	3	4.43483	4.88048	4.57623		PKM	3	1.8914	1.88478	6.07324		SF1	3	-1.92242	-2.48692	-3.13345		FEM1B	3	-2.35366	-2.57318	-2.66542		CEP120	3	-1.75516	-2.20002	-2.33251
MRPS14	3	2.08973	2.5227	2.44676		NUF2	3	4.20439	6.31658	6.7542		PKP4	3	2.26322	3.58236	3.27225		CALCOCO2	3	-1.92182	-2.25037	-2.161		KIAA0922	3	-2.3496	-3.13095	-2.91231		TRAF4	3	-1.75504	-2.91175	-2.31518
MRPS16	3	2.06128	2.73265	3.40171		NUP43	3	2.10112	2.48225	2.45677		PLA2G12A	3	2.61447	2.86279	2.7016		FXYD3	3	-1.91924	-3.2409	-2.53395		DDX50	3	-2.34902	-1.87565	-1.91476		LRRN2	3	-1.75155	-2.97325	-3.49749
MRPS33	3	2.22153	1.82873	2.42778		NUSAP1	3	5.32327	4.12468	4.92344		PLAUR	3	6.0138	4.46227	3.44674		L3MBTL3	3	-1.91885	-2.72447	-2.59065		LOC284801	3	-2.34728	-3.97177	-2.1224		PVR	3	-1.74973	-3.18796	-2.06169
MS4A4A	3	9.50182	6.40867	4.06721		NXPE3	3	4.16192	1.90129	4.38468		PLCE1	3	3.16451	3.08474	4.10484		ERO1LB	3	-1.91836	-2.03085	-2.45038		EPB41L4A-AS1	3	-2.34704	-3.17601	-3.233		IGFBPL1	3	-1.74529	-3.4457	-1.83163
MS4A7	3	5.59786	2.10955	3.30844		OAS1	3	3.85991	3.85917	3.41758		PLEKHA6	3	2.52725	3.06854	2.72185		ING3	3	-1.91731	-2.66267	-3.18049		IRF2BP2	3	-2.34671	-2.24308	-2.34682		DCP2	3	-1.74475	-2.06069	-1.93832
MSH2	3	3.93047	4.05086	5.47834		OAS2	3	2.5529	1.87111	2.86174		PLEKHA8P1	3	3.20723	3.89569	3.66604		METTL16	3	-1.91538	-1.82848	-2.53065		TSPYL4	3	-2.34621	-2.29541	-2.94055		L3MBTL3	3	-1.74132	-2.03079	-3.0531
MSH3	3	2.03366	3.59329	3.06894		OAZ1	3	2.22025	2.03844	2.71401		PLGRKT	3	2.56976	2.94678	3.39207		NDFIP1	3	-1.9148	-2.18319	-2.03517		RUFY2	3	-2.3462	-2.60063	-3.68494		JHDM1D	3	-1.73658	-3.4355	-2.60106
MSR1	3	2.47851	3.95063	3.14062		ODF2	3	3.74885	2.98089	2.09555		PLIN1	3	2.3617	3.02445	3.39858		SAR1B	3	-1.91211	-2.36805	-2.36264		SGPL1	3	-2.34524	-4.53807	-2.43988		EPSTI1	3	-1.7352	-2.121	-3.33858
MSRB1	3	3.8648	5.8827	4.42164		ODF3B	3	3.8663	3.34081	2.13314		PLK4	3	2.45947	2.21635	2.7126		ZNF295	3	-1.9107	-2.18311	-2.07489		DENND4A	3	-2.3451	-2.31793	-3.03785
MSRB2	3	3.80444	4.98576	4.69323		OGFOD2	3	2.56447	2.48449	3.03308		PLS1	3	3.31724	3.34137	3.54097		GTF3C4	3	-1.90962	-2.54246	-1.96456		ATP2B1	3	-2.34184	-2.53968	-2.79802
MSRB3	3	5.07851	5.78775	2.43187		OGT	3	3.24336	4.18331	2.77021		PLSCR1	3	5.15178	6.23909	5.45992		CCDC66	3	-1.90761	-3.42842	-3.45149		RNF125	3	-2.34049	-3.74349	-2.51924
MTCH2	3	2.05929	2.04024	2.66303		OIP5	3	4.23133	7.3071	9.26404		PLSCR3	3	3.22578	3.43339	1.89167		MTMR3	3	-1.9075	-4.03701	-2.77839		IFNGR1	3	-2.34017	-3.30254	-4.15547
MTHFD1	3	2.60678	2.64129	2.89583		OPRM1	3	1.92619	3.15612	2.68566		PLXNA2	3	4.61627	2.81319	2.56116		MEF2A	3	-1.90689	-2.82365	-2.05409		PHC3	3	-2.33846	-2.93273	-2.43082
MTHFD2	3	2.82022	2.72565	3.39458		OR5I1	3	2.11527	3.13912	3.25077		PLXNB2	3	3.63084	3.8121	5.78544		MPP7	3	-1.90453	-2.26753	-1.84877		GOLGA2P5	3	-2.33586	-2.72691	-2.20597
MTHFR	3	3.12056	1.79544	2.53666		ORC2	3	2.09528	2.18219	1.91436		PML	3	3.45238	4.51583	4.20792		TPBG	3	-1.90334	-2.22801	-2.39812		EID3	3	-2.33554	-2.54937	-2.77003
MUM1	3	4.45869	2.89569	1.96549		ORC6	3	3.13248	2.83273	3.68872		PNP	3	1.82953	3.60694	3.03423		RAB22A	3	-1.8973	-1.81457	-1.8845		ZNF317	3	-2.32914	-4.03185	-4.25645
MYB	3	5.17896	3.17823	4.05506		ORMDL1	3	2.04132	2.48063	1.98928		PNPLA3	3	4.94761	3.75997	6.70085		MOB4	3	-1.89713	-2.06092	-2.37121		ZNF324	3	-2.32873	-2.50704	-3.89443
MYBL2	3	6.99062	3.81867	5.05483		OSBP2	3	2.27052	3.17178	1.86218		PNPO	3	3.50315	3.24588	2.62723		ADNP2	3	-1.89562	-2.34831	-1.85029		ING5	3	-2.32633	-2.70082	-3.7331
MYCBP	3	2.84626	2.38017	2.96453		OSBPL3	3	2.38431	2.96718	2.59317		POC1A	3	2.86422	5.40292	4.87806		FEM1B	3	-1.89557	-2.08625	-2.23949		CXorf65	3	-2.32582	-2.48832	-4.89222
MYH10	3	3.27211	6.29244	2.98595		OSTC	3	2.31686	2.02931	2.82829		POLA1	3	4.14654	3.35825	3.98156		TP53INP2	3	-1.89478	-2.0545	-2.25426		TCEA2	3	-2.32347	-2.77776	-2.12873
MYL6B	3	2.59073	3.146	2.60435		OTUD7A	3	4.21938	3.43487	2.66289		POLE2	3	2.49588	4.79505	3.72486		RICTOR	3	-1.89207	-2.12608	-2.3442		SNRK	3	-2.32156	-2.38807	-2.51802
MYL9	3	6.81771	5.81466	3.86947		OTUD7B	3	4.15726	3.81585	3.09156		POLH	3	3.62437	3.26424	5.38609		NBEA	3	-1.89009	-1.92077	-1.97357		ZCCHC2	3	-2.31947	-3.4108	-3.11773
MYO1B	3	2.89284	3.67063	3.03693		OVOS2	3	2.31911	3.75914	3.12579		POLQ	3	4.02824	4.11966	4.08361		SLC9A1	3	-1.88638	-1.90385	-1.85635		RPAIN	3	-2.31692	-4.60522	-2.97426
MYOZ2	3	2.16415	2.07055	4.24809		OXR1	3	3.29789	4.07896	3.14336		POLR1E	3	2.591	4.35869	2.90871		USP30	3	-1.8778	-3.33725	-2.53671		ABR	3	-2.31107	-3.18417	-1.84944
N6AMT2	3	3.51168	3.51711	4.44268		P2RY6	3	2.84842	2.50412	4.18202		POLR3K	3	4.06237	2.99424	4.72056		DNAJC27	3	-1.87561	-3.70768	-2.00555		PARP8	3	-2.30977	-3.76247	-4.77173
NABP1	3	3.23234	2.90989	4.43189		P4HA2	3	5.82185	2.69354	4.86908		POP1	3	4.11529	3.41058	3.18239		CLP1	3	-1.87442	-2.61877	-2.70815		TANK	3	-2.3091	-2.78504	-2.21125
NABP2	3	2.16528	1.93466	2.36728		P4HB	3	3.02107	3.4959	3.50611		POP5	3	1.86214	3.41066	3.07853		FBXO10	3	-1.87437	-4.28154	-2.50282		PELI1	3	-2.30788	-2.03952	-2.77405
NADK	3	2.28902	2.96136	1.96774		PAICS	3	3.87689	3.5975	4.49407		POU2AF1	3	5.21743	6.22248	2.92097		USP12	3	-1.87426	-2.2001	-1.89909		AIM1	3	-2.30723	-1.96872	-2.44105
NAGA	3	3.75619	6.46123	4.23638		PAIP2B	3	4.78305	6.06392	2.99185		PPCDC	3	4.76114	2.99633	2.9779		A1CF	3	-1.87252	-4.08213	-3.0767		LONRF2	3	-2.3056	-3.18048	-3.49142
NAGS	3	3.54557	4.26939	3.84351		PALD1	3	3.10083	2.63467	5.28264		PPFIA3	3	3.52451	3.83229	2.39047		DNPEP	3	-1.86634	-1.82352	-4.7113		HBP1	3	-2.30216	-2.43066	-2.25154
NAPEPLD	3	3.06716	2.56349	2.80379		PALLD	3	6.68556	3.57005	4.66215		PPFIA4	3	6.02041	1.90216	3.84415		NDUFAF5	3	-1.86049	-2.14451	-1.83069		LRRC8A	3	-2.30173	-3.61126	-2.24162
NAPRT1	3	4.39252	2.81818	2.09898		PAM	3	4.46615	4.51395	4.24717		PPFIBP1	3	4.46194	4.48314	3.86772		APPL2	3	-1.85975	-2.43684	-1.94835		PIGA	3	-2.30165	-2.10683	-2.03541
NAPSB	3	3.02147	2.01511	3.44994		PAPLN	3	2.73645	5.0166	2.11683		PPM1E	3	1.8297	2.00241	2.43229		PTGS1	3	-1.85853	-2.34188	-2.99309		GPR4	3	-2.30127	-2.06185	-4.50687
NAV2	3	3.47284	2.88666	2.13262		PAPSS1	3	2.96456	2.78163	3.11893		PPP1R10	3	4.83948	3.43571	4.15712		LOC100287628	3	-1.85617	-2.19578	-2.17663		ANKLE2	3	-2.30059	-2.17141	-2.37068
NBEAL1	3	2.415	4.44933	4.39352		PARP2	3	2.21515	2.91525	2.8219		PPP1R1C	3	2.28044	2.33855	3.81433		PCLO	3	-1.85483	-4.96845	-2.73704		RSBN1	3	-2.29647	-2.70287	-3.16482
NCAPD2	3	4.28074	4.21271	4.08826		PARPBP	3	4.0406	2.6547	4.58358		PPP2R1B	3	2.62938	3.20213	2.56382		HTN3	3	-1.85245	-2.58694	-4.24182		UBE2B	3	-2.29441	-2.02346	-1.86505
NCAPD3	3	2.08513	1.98733	2.51411		PARS2	3	3.84261	3.29316	3.02209		PPT1	3	1.91615	2.69019	2.87811		PPP1R2	3	-1.85061	-3.27956	-1.82196		ATP10A	3	-2.29357	-3.79727	-2.04367
NCAPG	3	6.82097	6.6453	6.43472		PBK	3	4.64429	3.48974	5.75458		PRDX1	3	2.69934	3.35383	3.47351		NKX2-1	3	-1.84818	-1.90781	-4.59264		ZNF484	3	-2.29351	-4.21515	-4.96815
NCAPG2	3	3.48188	3.51657	3.99356		PCBD2	3	2.53738	2.78412	2.99253		PRDX2	3	2.60691	5.95955	4.53079		ZNF638	3	-1.84765	-3.29612	-2.92143		STC1	3	-2.29279	-2.72222	-4.32859
NCAPH	3	7.08347	6.49342	8.30398		PCCA	3	6.07042	2.20585	4.40692		PRDX3	3	2.454	3.05883	3.00009		ZXDB	3	-1.84708	-1.88775	-2.18396		ZNRD1	3	-2.2918	-2.48189	-2.56928
NCEH1	3	2.01882	1.92603	2.53136		PCCB	3	1.87106	3.2761	3.7179		PRELID2	3	1.85868	1.81155	2.47695		UBE2B	3	-1.84694	-2.03707	-2.6433		CGRRF1	3	-2.29163	-2.65261	-2.3362
NDC80	3	4.81536	4.18488	4.71501		PCED1B	3	3.19738	2.84418	2.94099		PREPL	3	3.68481	3.39973	3.04715		RAB2A	3	-1.84511	-2.49026	-2.05382		ZNF619	3	-2.29145	-1.90254	-2.48278
NDFIP2	3	4.90647	3.11857	4.85971		PCGF3	3	2.05811	2.45002	2.21607		PRIM1	3	1.79374	2.99092	3.20567		RNMT	3	-1.84352	-2.44513	-2.31596		IL8	3	-2.29021	-7.00096	-4.74307
NDN	3	4.24084	2.74187	4.56327		PCMTD1	3	2.96167	3.39825	3.03141		PRKAR1B	3	3.0847	2.40518	2.05891		FAM199X	3	-1.84174	-2.22254	-1.97813		EIF1B	3	-2.28905	-2.55083	-2.06946
NDUFA11	3	2.35968	2.63831	2.69238		PCNA	3	2.47687	2.54644	3.14757		PRL	3	2.95196	4.87532	4.06539		GORAB	3	-1.83605	-2.22839	-2.04483		CYTH1	3	-2.28829	-3.92833	-3.64786
NDUFA12	3	1.91244	2.07346	2.29875		PCOLCE-AS1	3	2.53302	2.98368	2.25992		PRMT2	3	3.43451	2.49164	2.44953		ZBTB43	3	-1.83574	-2.90583	-2.85312		MOP-1	3	-2.28634	-3.50148	-2.77318
NDUFA2	3	2.19902	1.97972	5.42995		PCSK1	3	1.93322	4.15934	3.05389		PRMT7	3	4.34888	4.50653	5.17758		SH3D19	3	-1.83403	-2.34865	-2.56042		ZNF426	3	-2.28435	-2.18903	-2.49181
NDUFAF2	3	2.02457	2.39181	2.63966		PCTP	3	2.39668	2.71158	3.1471		PROSC	3	2.22684	2.63857	3.5655		KPNA5	3	-1.83272	-2.36263	-2.46341		MMD	3	-2.2843	-2.02146	-2.19992
NDUFAF3	3	2.06083	3.04105	2.83502		PCYT2	3	3.27756	2.22408	2.15034		PRPS2	3	3.82834	3.14877	3.69501		SNN	3	-1.82859	-1.97793	-1.86555		BLK	3	-2.28299	-2.15537	-2.25644
NDUFB2	3	2.15935	1.97658	2.92657		PDAP1	3	6.22265	3.55106	4.69616		PRPSAP1	3	2.52903	4.20998	3.41588		CNPY3	3	-1.82674	-2.51846	-2.44223		BTF3L4	3	-2.28097	-3.1289	-2.26511
NDUFB5	3	2.09676	2.68538	2.50726		PDE1C	3	2.94937	4.22337	2.97383		PRR11	3	6.1796	6.40292	6.83917		LOC100240728	3	-1.82442	-3.88987	-2.3891		AMIGO1	3	-2.2806	-2.91566	-3.18971
NDUFB7	3	2.09638	1.7945	1.9612		PDE6B	3	3.08139	2.04705	2.72661		PSAT1	3	2.19117	3.55247	4.54777		MYH2	3	-1.82437	-2.96932	-5.00314		C18orf25	3	-2.27234	-3.8821	-3.31776
NDUFC1	3	1.97477	3.3036	3.01975		PDE7A	3	3.27385	3.4609	3.92495		PSG4	3	2.07166	2.50961	2.47206		KPNA1	3	-1.82384	-2.37041	-1.94753		SLC9A8	3	-2.26916	-3.03153	-2.82568
NEDD4L	3	3.6364	2.58062	2.50518		PDIA4	3	5.01321	5.33468	5.71726		PSMB9	3	2.11635	2.85277	2.8018		CCNJ	3	-1.82039	-2.13217	-2.05883		KIAA1147	3	-2.26809	-3.63003	-3.17254
NEDD8	3	2.10156	2.46838	2.44675		PDIA5	3	3.98157	4.08708	4.10051		PSPH	3	4.80776	3.74542	4.43553		B3GALTL	3	-1.82037	-2.5655	-1.95736		USP30	3	-2.26754	-3.20115	-2.8894
NEIL3	3	2.75625	2.36769	3.17028		PDIA6	3	2.40356	1.96734	2.93375		PSRC1	3	2.23559	4.4141	3.94833		SPG7	3	-1.82002	-2.19097	-2.36582		PPIA	3	-2.26749	-2.54151	-3.33885
NEK2	3	5.94901	5.11705	5.60879		PDK1	3	2.90239	2.99233	2.74046		PTGR1	3	4.70885	6.46574	4.37681		DDX50	3	-1.81719	-2.08731	-2.13405		LYN	3	-2.26467	-2.68915	-2.62897
NEO1	3	2.22459	2.79809	4.18208		PDLIM5	3	4.53308	2.04397	3.91603		PTHLH	3	2.29205	4.14368	3.12096		CREBZF	3	-1.8146	-3.2353	-4.35969		DPP4	3	-2.26331	-2.65712	-2.8671
NF1	3	2.78672	2.48972	2.2149		PDLIM7	3	2.98763	3.74429	2.00405		PTPDC1	3	4.27238	3.39709	2.54349		DIRC1	3	-1.81227	-4.75445	-4.34683		RSF1	3	-2.26142	-2.37986	-2.55009
NFATC2IP	3	1.82834	2.14252	2.64048		PDZD2	3	2.24075	4.68704	3.75701		PTPN18	3	3.12695	4.16006	3.2697		FAM169A	3	-1.81142	-1.78359	-2.33613		CLEC11A	3	-2.2609	-2.21804	-4.52914
NFE2L3	3	2.61683	5.37376	5.47118		PELO	3	3.09446	3.35374	2.7335		PTPN6	3	1.9052	1.9921	1.94375		TAF10	3	-1.80981	-2.30011	-3.06861		TMX4	3	-2.25938	-2.67964	-2.56344
NHLRC2	3	2.76568	1.87259	1.93117		PEX11A	3	4.59295	2.22856	4.81616		PTPN9	3	4.10673	2.68125	3.13847		LOC283674	3	-1.80973	-2.99469	-2.12749		CXorf58	3	-2.25937	-2.50597	-2.96007
NHLRC3	3	2.29126	2.03553	2.41442		PEX6	3	4.68114	4.63785	2.47914		PTPRF	3	3.18244	2.70281	2.23367		TRIO	3	-1.80855	-2.2784	-1.99234		AGBL4	3	-2.25894	-1.88772	-3.00932
NHP2	3	1.90632	2.57599	2.8721		PFKFB4	3	5.45822	4.96902	4.51788		PTPRR	3	3.60274	3.41536	3.21976		GPR171	3	-1.80729	-2.09587	-2.1413		AHR	3	-2.25767	-2.60748	-2.40589
NIPSNAP3B	3	4.20728	2.17657	3.4444		PGM3	3	2.66701	2.13023	2.90195		PTTG1	3	1.88949	3.89834	3.52365		ZNF571	3	-1.80699	-2.05534	-2.41617		C19orf77	3	-2.25767	-2.07496	-2.35571
NLGN1	3	3.05858	3.79507	3.4544		PGPEP1	3	4.08958	2.22138	2.08108		PUS10	3	5.73552	3.04875	2.40578		CHD1L	3	-1.80693	-1.91535	-2.22698		WFDC9	3	-2.25721	-1.88197	-3.5397
NLGN4Y	3	2.57563	3.66393	2.68854		PHGDH	3	3.16506	1.86242	2.19712		PUS7	3	2.2958	2.75072	3.45275		POLK	3	-1.8055	-1.83401	-2.23404		HSPA14	3	-2.25686	-3.0097	-2.37923
NLN	3	2.66624	2.17502	3.65915		PHKA1	3	2.06629	4.10745	2.75347		PXDN	3	3.67958	5.64595	4.50231		EFNA2	3	-1.80316	-2.34593	-2.28233		LOC728868	3	-2.25641	-4.20828	-3.3996
NMBR	3	2.31624	3.98393	2.28291		PHPT1	3	2.12834	2.11704	3.05405		PXMP2	3	1.9113	4.11267	3.89596		FOXA2	3	-1.8031	-3.63196	-1.88164		FTH1	3	-2.25634	-2.57612	-2.54298
NME1	3	3.19413	3.8203	4.32843		PHTF1	3	5.14135	4.02063	3.39711		PXMP4	3	2.41189	2.0023	2.58374		FAM49A	3	-1.80071	-2.42673	-2.11194		PPP1R3C	3	-2.25354	-2.99323	-4.15238
NME7	3	2.73699	2.85975	2.2594		PIF1	3	3.33412	3.67484	2.98132		PYCARD	3	2.2471	2.17363	1.96552		ZNF329	3	-1.80021	-1.82564	-2.10867		PLEKHA2	3	-2.25111	-3.73519	-2.98851
NMRK1	3	5.56512	5.74507	2.28029		PIGF	3	3.14199	2.8566	3.97924		PYCRL	3	3.84106	3.83715	5.09628		NAPB	3	-1.79985	-2.38545	-2.15684		RNF10	3	-2.24324	-2.83806	-2.42373
NOL3	3	2.67496	2.71484	3.39886		PIGK	3	6.1121	4.92743	6.42786		RAB13	3	2.31758	4.4282	2.8183		HERPUD2	3	-1.79728	-2.283	-2.40003		IRF2BPL	3	-2.24172	-2.36738	-2.25134
NOS1	3	3.03746	2.13571	1.82061		PIGM	3	3.39834	3.04388	2.49993		RAB15	3	3.41221	3.29573	3.19272		PVR	3	-1.79698	-3.1185	-3.34528		CWF19L1	3	-2.24041	-3.37008	-1.94126
NPL	3	5.13736	2.71017	6.36449		PIGN	3	4.59952	3.79419	5.71444		RAB23	3	5.33964	3.48411	4.37145		TCF7	3	-1.79664	-2.27661	-2.24397		APPL2	3	-2.23931	-2.73095	-2.2246
NPM3	3	1.93789	2.24919	2.05323		PIN4	3	2.96805	2.52429	3.68726		RAB33A	3	2.57374	2.07408	3.71935								GAPVD1	3	-2.23857	-3.56703	-5.23169
NPR2	3	3.20299	2.77092	4.52425		PINLYP	3	2.6303	3.08483	1.82124		RAB3B	3	3.28441	2.99027	2.31712								SERPINE1	3	-2.23754	-2.02157	-2.00004
NQO1	3	5.29635	3.10928	4.88426		PIR	3	2.54991	2.33297	6.68275		RAB40B	3	4.62988	4.52836	2.07374								LOC100506172	3	-2.23338	-4.19431	-2.63109
NQO2	3	4.22754	4.88043	4.44692		PITPNC1	3	3.46403	2.94426	3.24225		RAC2	3	2.2524	2.88898	2.71758								NCAM2	3	-2.23321	-4.15153	-2.17748
NR1H3	3	2.26456	5.05495	5.14005		PKD2	3	2.9943	2.58886	2.45792		RACGAP1	3	4.28626	4.7037	5.88476								ATXN7	3	-2.23264	-3.23855	-2.2219
NR2F6	3	4.8883	4.29024	4.25641		PKHD1L1	3	2.24681	2.43636	3.41914		RACGAP1P	3	4.09581	1.93046	1.94609								ENY2	3	-2.23068	-3.54117	-2.62646
NREP	3	4.16682	4.98925	3.96617		PKP4	3	2.84502	3.44448	3.25899		RAD50	3	2.79977	3.28121	2.95116								SPECC1	3	-2.2274	-5.03686	-2.05955
NRGN	3	2.85085	2.46408	2.12507		PLA2G12A	3	3.2906	1.9113	2.75682		RAD51	3	4.41649	7.98097	6.82216								SON	3	-2.22274	-1.91756	-2.68344
NRXN1	3	1.90705	3.98786	2.7796		PLA2G4A	3	2.78753	3.56059	4.04467		RAD51AP1	3	4.54816	5.09709	5.19233								KAT6A	3	-2.22143	-3.25394	-3.64801
NSMCE1	3	2.66447	3.09566	2.71706		PLCE1	3	2.18827	3.09861	2.70853		RAD51C	3	1.73602	2.12425	4.04347								USP27X	3	-2.22053	-3.56491	-3.31227
NT5DC1	3	2.48713	2.89815	2.7604		PLEKHA8P1	3	1.94898	4.25568	2.38784		RAD52	3	4.26266	5.10157	4.51894								EEF1A1	3	-2.21973	-3.04997	-2.17439
NT5DC2	3	5.29244	3.05986	4.00197		PLGLB2	3	3.65954	2.06703	4.44537		RAD54B	3	4.00002	4.86367	5.37956								WTAP	3	-2.21798	-3.05213	-2.20047
NT5DC4	3	3.97575	2.45978	4.48823		PLK1S1	3	1.96845	3.98013	2.48129		RAD54L	3	4.68425	7.11736	4.93014								GTF2H5	3	-2.21638	-2.35768	-5.08049
NT5M	3	3.7418	3.4579	3.12092		PLK4	3	3.21114	2.54018	3.87323		RASGEF1A	3	4.64828	2.12837	3.22171								SETD2	3	-2.21557	-2.43085	-2.7438
NTHL1	3	2.06359	2.29677	2.2951		PLOD1	3	2.42725	3.42296	2.58662		RASGRF1	3	4.31702	2.64993	2.54465								LAIR1	3	-2.21254	-2.19726	-3.12247
NTN4	3	1.87635	3.23583	2.36464		PLS1	3	4.91584	3.57033	5.59924		RASSF4	3	2.08943	5.20397	2.98084								STK16	3	-2.21212	-1.87503	-2.3443
NUDCD1	3	3.35303	4.57314	6.45559		PLSCR1	3	5.06162	3.68172	4.04135		RBL1	3	3.72831	3.05105	2.56746								PTK2	3	-2.21195	-3.76682	-2.54612
NUDT1	3	2.87432	3.77627	5.87659		PLXNC1	3	5.62594	3.84921	4.06776		RECQL4	3	3.18647	4.44186	5.98323								IGFBP1	3	-2.21183	-3.90309	-3.52168
NUDT12	3	3.95121	3.94677	2.85332		PML	3	2.56927	2.89719	3.47795		RECQL5	3	1.76265	2.11796	3.50445								KLHL20	3	-2.21181	-2.12081	-4.85516
NUDT14	3	2.39172	3.60517	3.49401		PMS1	3	2.89728	2.15883	1.95878		REEP6	3	2.14625	3.80018	2.13284								SMG6	3	-2.21007	-2.49908	-3.68833
NUDT16P1	3	3.61631	3.39491	2.10252		PNPO	3	3.72374	1.98814	1.84241		RER1	3	2.80012	3.02511	3.32174								METTL16	3	-2.20973	-2.74149	-4.99891
NUDT22	3	2.15262	2.72203	2.17055		POC1A	3	2.65886	3.67204	4.3371		RFESD	3	2.31688	4.17258	4.75399								CTDSPL2	3	-2.20897	-3.40824	-2.3717
NUDT5	3	2.71833	2.94925	2.99948		POLD3	3	2.13769	2.1392	2.82099		RFTN1	3	2.11016	2.02087	2.53893								ATP11A	3	-2.2089	-2.51858	-3.07498
NUDT6	3	4.20274	5.0642	3.80024		POLE2	3	2.97965	3.16068	3.38227		RFX2	3	1.8101	3.12488	3.343								DYNLL2	3	-2.20832	-3.74663	-2.55406
NUDT7	3	2.01606	3.42403	3.35677		POLH	3	3.65285	2.61993	5.31802		RGL1	3	5.63336	2.29017	2.97265								HECA	3	-2.20461	-2.86072	-2.27996
NUF2	3	4.4513	6.4022	6.48639		POLQ	3	4.43924	4.4655	4.13524		RGS10	3	4.53543	2.08913	2.17936								SLC44A2	3	-2.20415	-1.87794	-2.1633
NUP37	3	1.96985	1.94112	2.77986		POLR2L	3	2.03171	2.08913	2.74282		RGS5	3	3.15982	2.77794	3.70754								WDFY2	3	-2.20315	-2.29603	-3.22472
NUP43	3	2.57759	2.5863	3.15301		POLR3B	3	1.85069	3.11534	2.10684		RHBDL3	3	3.31172	5.1452	3.77195								HNRPDL	3	-2.19928	-2.69571	-1.86398
NUSAP1	3	6.20983	4.52453	5.15352		POP5	3	2.4533	2.69372	2.9609		RIMS3	3	3.18869	4.72129	5.3753								MPHOSPH6	3	-2.19745	-2.51004	-6.14081
OAS1	3	2.73334	3.42285	2.61013		POU2AF1	3	2.58355	5.44544	2.32329		RLN2	3	5.61869	3.4999	1.76679								ZNF614	3	-2.1966	-2.70732	-2.20927
OAS2	3	2.1666	2.92288	2.83778		PPAPDC1B	3	2.21765	3.14392	2.22847		RMI2	3	4.23102	5.08361	5.65484								ZBTB43	3	-2.19642	-2.30936	-2.0787
OAS3	3	2.20961	2.21473	2.70181		PPAPDC3	3	3.70259	2.29554	2.57858		RMND1	3	2.00202	1.8537	2.18946								FAM69B	3	-2.19135	-4.69721	-3.7896
OAZ1	3	2.25371	2.66873	2.79265		PPARGC1A	3	3.87718	2.63814	3.04394		RNASEH2A	3	1.97513	4.97658	5.66918								WIPF1	3	-2.18773	-2.29209	-2.27793
ODF2	3	3.65154	2.87837	2.38999		PPARGC1B	3	2.44382	3.01159	3.02276		RNASEH2C	3	2.8	4.13852	4.08797								ZNF326	3	-2.18683	-1.94352	-2.34513
OGDH	3	3.03327	3.5427	3.76982		PPCDC	3	6.77227	4.80105	4.30271		RNASEL	3	3.97239	2.02646	2.72101								DHRS12	3	-2.18651	-2.26305	-1.83355
OIP5	3	4.87849	9.33619	9.70373		PPFIBP1	3	2.65002	4.67549	4.23744		RNF130	3	2.36732	1.92047	1.87419								C4orf46	3	-2.18384	-3.2388	-1.99223
OMA1	3	2.34076	2.04271	2.31315		PPHLN1	3	2.09365	2.58618	2.57048		RNF170	3	3.77088	2.56378	3.04467								CXCL6	3	-2.1831	-5.33209	-3.48549
ORC1	3	2.48867	2.66453	5.71072		PPIB	3	2.5748	2.59458	3.01923		RNFT2	3	2.08058	3.7644	2.94361								DNMBP	3	-2.18285	-3.21898	-2.98871
ORC2	3	1.79955	1.92668	1.87541		PPM1H	3	2.48365	1.85686	2.76245		ROBO3	3	2.94581	3.58573	4.1854								ZNF24	3	-2.18066	-2.31954	-4.88701
ORC6	3	3.33712	2.86481	2.88289		PPOX	3	3.93606	5.91415	4.93389		RPA1	3	2.89722	2.79527	3.36581								FBXO42	3	-2.17941	-2.18947	-2.55056
OSBPL1A	3	3.27653	2.68583	2.16119		PPP1R10	3	5.01851	4.07781	4.22799		RPE	3	4.49969	2.42962	3.69284								SIPA1L1	3	-2.1772	-3.78255	-3.60693
OSGEPL1	3	2.92289	2.30335	3.43846		PPP1R21	3	2.36859	2.71586	2.24129		RPRD1A	3	2.09027	2.62166	2.68239								LOC284865	3	-2.17571	-2.79616	-1.85239
OSTF1	3	1.9583	2.93135	3.25139		PPP2R1B	3	3.11372	4.15018	3.12517		RPS27L	3	3.48849	2.53567	2.75888								WBSCR16	3	-2.17567	-2.27567	-1.84008
OTUD7B	3	3.66347	3.60746	3.11518		PPP3CB	3	2.01668	1.92362	1.97584		RPS6KA1	3	1.88083	2.50915	2.59608								HHEX	3	-2.17287	-2.17638	-2.10876
OVOS2	3	1.92813	2.0019	2.48064		PRADC1	3	4.12224	3.87649	2.5593		RPUSD3	3	5.01599	6.66209	2.86663								NGDN	3	-2.17088	-2.97593	-2.14985
OXR1	3	2.33051	3.87214	3.06108		PRDM1	3	5.58345	5.40282	5.44109		RRAGD	3	2.62687	2.40276	2.12125								OSBPL8	3	-2.16982	-2.28869	-2.8773
P4HA2	3	5.67475	4.87933	4.10639		PRDM15	3	2.12932	5.45376	3.74003		RRAS	3	2.32089	4.49232	1.91764								CCDC141	3	-2.16788	-2.53254	-2.62662
PAICS	3	4.52978	5.11957	5.21607		PRDX1	3	1.93287	1.86871	2.61301		RRBP1	3	4.33909	3.54705	2.75929								FEZF2	3	-2.16648	-2.7289	-2.39547
PAK2	3	2.01214	1.83975	2.11505		PRDX2	3	3.47616	3.92756	4.3102		RRM2	3	5.97208	8.02952	7.59397								VEZF1	3	-2.16505	-2.72773	-2.68082
PALLD	3	6.2345	5.17523	4.88246		PRDX4	3	3.33771	2.99966	3.4944		RSU1	3	5.05302	4.63402	3.44009								LOC100131138	3	-2.16305	-1.86795	-2.45826
PAM	3	2.85428	4.25608	2.04874		PREB	3	2.75749	3.19844	3.18609		RTEL1	3	3.23044	3.67188	2.04288								FAM108B1	3	-2.16138	-3.18284	-3.03821
PANK1	3	5.30166	2.42246	1.91094		PREPL	3	4.22849	2.63003	2.96698		RTKN	3	2.84973	3.33001	2.10376								SNIP1	3	-2.1601	-3.01137	-2.44585
PAQR4	3	2.35691	3.16369	6.38657		PRIM2	3	3.48602	3.69673	2.3558		RTKN2	3	4.16429	5.78804	3.77592								WDR20	3	-2.15866	-2.8158	-3.17797
PAQR8	3	2.58391	1.89013	2.11022		PRPSAP2	3	1.84145	2.22099	2.27647		RTN2	3	4.24816	2.28645	2.9398								KCNJ8	3	-2.15762	-2.66801	-2.96707
PARP1	3	2.30449	2.37955	2.15224		PRR11	3	6.61713	5.74937	6.77177		RUSC1-AS1	3	2.35093	1.82579	1.91123								ZCCHC10	3	-2.15756	-2.841	-1.92032
PARP9	3	2.2286	2.08187	2.43499		PRSS16	3	5.12379	5.52731	4.21683		RUVBL1	3	2.31932	4.2286	4.43963								ZNHIT6	3	-2.15712	-2.17781	-2.45404
PARPBP	3	3.61402	3.06598	4.82905		PSAT1	3	5.30852	3.4566	5.67848		RWDD2B	3	2.46511	7.18566	2.76952								PERP	3	-2.15586	-2.73047	-3.17426
PARS2	3	4.67879	4.09443	2.93633		PSMA8	3	3.28745	2.40829	1.97853		S1PR4	3	1.9317	3.78708	2.77375								ILKAP	3	-2.15544	-2.1153	-2.0673
PAX5	3	1.95464	3.53665	3.46943		PSME2	3	2.14777	2.42103	2.26846		SAC3D1	3	7.78231	6.05928	7.25644								NMT2	3	-2.15508	-2.34138	-2.29248
PBK	3	4.93862	5.0394	5.79674		PSPH	3	5.9629	4.13182	4.84038		SALL2	3	2.83386	3.44064	1.97381								SESTD1	3	-2.14838	-2.51552	-2.91484
PBOV1	3	2.73592	3.2174	1.93956		PSRC1	3	2.50466	3.1842	3.49549		SAMD14	3	2.63874	3.46992	3.95808								ZNFX1-AS1	3	-2.14801	-2.21295	-2.20325
PCBD1	3	3.03297	2.84495	4.17129		PTCH1	3	3.25992	2.15879	3.28209		SAMD9L	3	3.88345	2.59667	2.0381								TET3	3	-2.14753	-5.33285	-2.92099
PCBD2	3	2.70378	2.58543	2.93882		PTGDR	3	3.1485	3.5299	6.93448		SCCPDH	3	4.47367	2.70845	2.90906								DTX4	3	-2.14743	-3.26076	-3.0358
PCCA	3	5.3836	3.41236	4.26416		PTGDR2	3	2.57122	2.10537	3.57787		SCD	3	5.26996	7.51207	6.44204								ERF	3	-2.14609	-5.04169	-2.42619
PCCB	3	3.06863	1.76663	2.08151		PTGR1	3	3.96773	3.37941	3.49634		SCD5	3	2.50112	2.80227	1.93962								LOC100133130	3	-2.14336	-2.58555	-2.50569
PCDHGB7	3	2.14387	4.98278	3.24541		PTP4A3	3	2.28683	1.87999	2.37644		SCLT1	3	2.00071	2.07234	1.82687								FYTTD1	3	-2.1405	-2.37948	-2.01384
PCNA	3	3.61353	4.22832	4.12268		PTPN18	3	5.11522	6.10904	5.04331		SCN7A	3	3.65801	3.0636	3.8711								GNL1	3	-2.13619	-2.81677	-3.33551
PCSK6	3	3.52322	3.66476	2.50383		PTPN9	3	3.43593	3.18198	2.84035		SCRN2	3	1.80343	2.3922	2.84157								ZNF254	3	-2.13132	-1.94516	-2.06407
PCTP	3	2.61249	3.99256	3.32491		PTTG1	3	2.44421	2.70952	3.56646		SCRN3	3	2.29337	4.63355	4.14156								REM2	3	-2.13117	-3.33999	-2.10018
PCYT2	3	2.95768	1.90984	2.14606		PUS7	3	2.75136	1.94968	2.40402		SDCCAG8	3	3.13512	1.92287	1.78668								MYNN	3	-2.13039	-3.61354	-2.7341
PDAP1	3	5.12885	3.22257	3.89347		PUS7L	3	2.39843	1.85669	2.75737		SELL	3	3.94912	5.06746	4.11161								ZNF256	3	-2.12838	-2.18566	-2.3654
PDCD6	3	2.61112	1.75342	1.87992		PXMP2	3	1.84239	1.98613	2.41718		SENP8	3	1.88603	3.73501	3.9827								CCT6B	3	-2.12761	-2.47906	-2.4969
PDCL	3	2.60588	1.78557	1.85463		PYCARD	3	2.23093	2.20687	2.23321		SERPINE2	3	2.86168	2.45153	2.38011								USP7	3	-2.1271	-2.50835	-2.43533
PDE4DIP	3	4.50129	4.51288	2.94568		PYCRL	3	3.31742	5.22149	4.82114		SETD9	3	2.0223	3.65652	2.01877								LINC00334	3	-2.12088	-3.6187	-2.42362
PDE6B	3	2.50338	2.51269	2.5915		QDPR	3	2.00245	3.2175	2.89195		SETDB2	3	3.85874	4.55756	1.97138								ZFP82	3	-2.1195	-1.90425	-2.22954
PDE6D	3	2.37157	2.03752	3.19809		QSER1	3	2.63818	2.51466	2.90651		SGK1	3	2.90307	3.41001	2.69007								TYW5	3	-2.11875	-2.56439	-2.05859
PDGFA	3	5.03753	3.34075	3.16262		RAB23	3	6.91737	2.84998	4.11229		SGOL2	3	4.22158	7.09705	5.02436								GCNT2	3	-2.11796	-2.24078	-5.25402
PDIA4	3	2.15519	3.0394	2.74634		RAB26	3	4.01754	5.39326	3.98752		SH2D3C	3	5.08632	2.84596	2.1006								UBAP2L	3	-2.1154	-2.61397	-2.89381
PDLIM5	3	5.39253	3.48791	4.15861		RAB3B	3	3.22195	3.4403	3.05722		SH3RF1	3	4.33708	2.05271	1.89934								FAM167A	3	-2.11474	-3.40125	-2.35209
PDLIM7	3	2.71475	4.1119	4.01874		RAB3D	3	2.34975	2.92561	5.13933		SHCBP1	3	4.11797	4.6136	5.14095								SLK	3	-2.11422	-2.78016	-2.12387
PDSS2	3	1.94926	3.57135	1.9885		RAB40B	3	7.12111	6.62224	4.58149		SHQ1	3	2.18977	3.15638	3.3453								ZNF461	3	-2.11308	-3.24596	-1.96047
PDZD11	3	2.52368	2.16888	3.12062		RAC2	3	1.95258	3.14724	2.62233		SIAE	3	3.44862	2.50784	3.14864								C17orf89	3	-2.10472	-2.45225	-2.14142
PDZRN3	3	3.79787	2.22608	2.12961		RACGAP1	3	4.45818	3.22533	5.384		SIRT4	3	5.48432	6.62838	3.88181								ARID4A	3	-2.10449	-2.23131	-2.6013
PECR	3	1.94759	3.58146	2.21679		RAD50	3	3.11011	2.99839	3.70956		SIRT5	3	3.66777	2.37584	3.36465								DCUN1D1	3	-2.10251	-6.19999	-2.97191
PET112	3	2.03381	2.28697	2.45772		RAD51	3	4.33113	5.40022	5.55673		SIX3-AS1	3	2.25481	2.78324	2.45332								IRF8	3	-2.09894	-2.45431	-2.63473
PEX11A	3	5.32002	6.88058	4.42845		RAD51AP1	3	4.68328	3.97103	5.44635		SKA1	3	3.04136	3.22562	4.31871								ZC3HAV1	3	-2.09892	-3.09803	-2.76433
PEX13	3	4.91399	2.75237	5.16747		RAD52	3	3.13887	4.9665	4.46905		SKA2	3	1.87956	2.24332	4.09544								RAB22A	3	-2.09816	-3.06858	-2.01774
PEX3	3	3.36365	2.19325	2.76045		RAD54B	3	5.15722	6.24396	4.85559		SKA3	3	5.0966	3.43147	5.04382								ZNF350	3	-2.09782	-2.25784	-3.21823
PEX6	3	5.55769	4.88701	4.50676		RAD54L	3	4.56667	5.50256	2.87815		SKAP2	3	4.82189	3.68673	3.06963								ZNF329	3	-2.09525	-2.64556	-2.64053
PFKFB1	3	2.65619	2.32548	3.54278		RAPH1	3	2.28392	2.90107	3.32447		SLAMF1	3	2.89882	3.22089	2.92045								SART3	3	-2.09386	-4.63742	-2.83208
PFKFB3	3	2.00349	2.56764	2.94678		RASEF	3	3.09658	3.63868	3.55294		SLAMF6	3	3.36664	4.08012	3.27001								CIRBP	3	-2.09352	-2.98535	-2.42407
PFKFB4	3	6.16604	6.95057	3.2883		RASGRF1	3	4.69767	3.22312	2.09338		SLAMF7	3	2.70683	1.97198	2.33105								TUBA3FP	3	-2.09278	-4.55243	-1.85624
PFKM	3	1.87155	2.47264	2.35714		RASSF4	3	3.7407	6.263	2.60384		SLC16A14	3	2.16244	4.50442	3.44455								CD247	3	-2.08891	-4.38249	-4.43624
PFN1	3	1.95324	1.92532	2.77338		RASSF6	3	4.24169	4.74758	4.78379		SLC16A3	3	1.83489	3.14449	4.12024								TP53BP2	3	-2.0888	-2.17006	-2.18618
PGAM1	3	1.97458	2.36746	2.26137		RASSF8	3	2.83263	4.68967	3.50615		SLC16A5	3	2.37788	2.36331	2.66033								CCNL1	3	-2.08336	-2.26344	-2.58878
PGAM5	3	2.04759	2.49924	2.58946		RB1	3	2.01868	2.13526	2.43861		SLC17A4	3	3.11632	3.15966	3.82215								KCTD10	3	-2.0829	-2.29341	-2.08599
PGM2	3	1.91585	3.17315	2.55688		RBBP4	3	2.66823	2.4728	1.98616		SLC19A1	3	4.80278	4.48639	5.56432								HLA-DMB	3	-2.08161	-2.21529	-3.3774
PGP	3	2.69869	1.93586	3.40314		RBM47	3	4.74044	2.75466	4.92846		SLC25A11	3	1.77258	2.46158	3.05758								MEF2A	3	-2.08111	-1.88139	-2.84831
PGPEP1	3	3.17105	3.17412	2.86745		RCAN1	3	2.72956	4.22665	3.25829		SLC25A19	3	2.30446	3.08558	3.52247								BBIP1	3	-2.07962	-2.09185	-3.0541
PHB	3	3.01278	3.75452	4.60683		RCBTB2	3	3.77668	4.01687	3.69785		SLC25A20	3	2.20277	2.14961	2.92515								TRA2A	3	-2.06857	-2.07391	-2.34769
PHF14	3	3.31531	2.50739	3.45426		RCCD1	3	2.3466	2.74974	2.69082		SLC25A40	3	2.84842	2.93278	2.7526								DSTYK	3	-2.0684	-2.71253	-3.00334
PHF19	3	3.04646	2.47752	3.62553		RCN3	3	2.49182	2.79116	3.6788		SLC25A43	3	2.15407	2.19197	2.0357								TIFAB	3	-2.06493	-2.96375	-2.46048
PHGDH	3	2.45513	2.1429	1.9775		RECK	3	2.71346	2.04572	2.04794		SLC26A6	3	2.0535	2.43135	2.21422								LFNG	3	-2.06461	-2.29604	-2.1511
PHKB	3	3.62626	1.81799	2.20296		RECQL4	3	4.05202	4.77152	5.28741		SLC26A7	3	4.39704	2.70885	4.44818								IGFBPL1	3	-2.06117	-3.89272	-1.96133
PHPT1	3	1.92721	2.29167	2.71125		RECQL5	3	1.8562	2.82765	2.89123		SLC27A5	3	2.83088	2.54199	3.71836								RCN2	3	-2.05871	-2.39032	-2.1342
PHTF1	3	4.16896	3.20504	2.5032		RER1	3	3.13381	3.29192	3.53287		SLC2A13	3	2.59093	3.37649	2.80722								ERGIC1	3	-2.05841	-1.85827	-2.39835
PIF1	3	2.03992	2.24897	2.18366		RERGL	3	2.58797	1.86083	2.35891		SLC31A1	3	5.72844	3.32	3.04311								ADPRM	3	-2.05777	-2.59075	-1.95984
PIGF	3	3.60882	3.98284	4.1174		REXO1	3	4.44252	2.41241	3.0799		SLC35B4	3	2.15818	1.84315	2.10921								SNX8	3	-2.05332	-2.85628	-2.26922
PIGK	3	4.44743	4.41073	4.44256		REXO2	3	4.09372	2.37475	3.58109		SLC35C2	3	1.77581	4.03074	3.08415								TMEM55B	3	-2.05068	-2.24192	-2.29367
PIGM	3	3.88398	3.65553	2.62609		RFESD	3	2.19038	2.95838	4.34477		SLC35G1	3	3.01242	2.82274	4.9194								SPTLC2	3	-2.0505	-2.18947	-2.35277
PIGN	3	4.99996	5.37825	6.39688		RGS20	3	4.2276	5.79477	4.43502		SLC38A10	3	4.89295	2.40216	2.37843								ADIG	3	-2.04875	-2.2045	-3.27986
PIN4	3	3.25569	2.93063	3.47605		RGS5	3	3.5918	2.4808	4.81757		SLC38A9	3	3.33749	3.82139	2.40225								ARHGAP29	3	-2.04867	-2.02867	-4.02221
PIR	3	2.06239	4.05408	7.24198		RHBDF1	3	3.64687	2.33387	4.96771		SLC39A14	3	1.8374	2.84047	3.18883								OR51I2	3	-2.04795	-1.94237	-2.42682
PKD2	3	2.73263	2.11943	2.81212		RIC8B	3	3.30554	2.89513	3.63508		SLC39A4	3	3.22648	5.73616	3.16466								RRP1B	3	-2.04316	-2.65608	-3.38419
PKIA	3	1.98082	2.08251	2.91386		RIMS3	3	2.22987	2.67152	3.23749		SLC39A9	3	3.59482	3.9967	3.16274								CHD1	3	-2.04148	-2.61799	-2.62512
PKM	3	2.2268	2.28642	4.99337		RMI2	3	3.69464	3.23204	3.59035		SLC43A3	3	1.91906	3.75166	4.78164								MKNK2	3	-2.03514	-2.78803	-2.60766
PKN3	3	1.89568	4.2308	4.55727		RNASE4	3	3.88529	2.21456	5.86778		SLC44A1	3	3.34168	3.24766	3.05171								CACHD1	3	-2.03414	-2.26691	-2.2423
PLA2G12A	3	2.6505	2.45504	2.44986		RNASE6	3	3.03496	3.5493	3.25279		SMAD2	3	2.40059	2.91057	2.04288								DLGAP3	3	-2.03395	-2.17651	-2.12616
PLAUR	3	6.00348	4.89222	3.36737		RNASEH2A	3	2.22937	2.82882	4.74947		SMARCA4	3	3.67592	2.58077	2.16244								TEX15	3	-2.03225	-2.05541	-2.40465
PLCE1	3	3.34233	3.36867	3.73993		RNASEH2C	3	3.05833	4.33674	3.78198		SMARCAL1	3	3.34408	3.19773	2.98216								SOCS5	3	-2.03035	-2.16115	-1.9542
PLEKHA8	3	1.92071	3.87137	3.00571		RNASEL	3	3.2569	2.0402	2.47709		SMC1A	3	3.63953	4.04581	2.45443								BCL2A1	3	-2.03024	-3.86675	-3.26867
PLEKHA8P1	3	3.52752	3.91603	2.75342		RNF170	3	3.39233	2.30894	2.26501		SMC2	3	4.5043	4.97321	5.02671								TGIF1	3	-2.02896	-2.19078	-3.61098
PLGRKT	3	2.94407	2.51578	3.23456		RNF213	3	4.9863	7.45455	2.85188		SMTN	3	4.75055	2.59822	3.54549								SMEK1	3	-2.02724	-2.06836	-3.36205
PLK4	3	3.87143	3.97238	3.78366		RNFT2	3	1.89285	2.8417	2.51527		SNCA	3	2.0904	3.59547	1.8945								GALR3	3	-2.02667	-2.33155	-2.54195
PLS1	3	3.68733	4.02278	3.55644		ROCK2	3	1.90865	1.87202	2.61793		SNRNP25	3	1.90315	2.21761	2.87723								CRTC2	3	-2.02227	-2.04786	-2.04763
PLSCR1	3	5.41942	5.93066	5.46918		ROR2	3	3.53787	2.41033	2.15432		SNX21	3	2.51675	3.70259	2.49161								HMX1	3	-2.01718	-4.66295	-2.34208
PLSCR2	3	2.8949	4.45414	3.5246		RPE	3	4.16838	1.88094	4.08108		SOGA3	3	3.55966	3.73249	4.27293								MED13	3	-2.01647	-2.59979	-2.34078
PLSCR3	3	2.98624	3.54345	2.94655		RPN2	3	3.06149	2.86282	3.48727		SORBS2	3	4.77628	4.6254	3.99653								ATG14	3	-2.01563	-2.0499	-2.38363
PLXNB2	3	3.85591	2.95046	4.47019		RPP25	3	2.06259	2.15798	2.29732		SORD	3	1.90486	2.81225	2.87099								CNR1	3	-2.01235	-2.33798	-2.55767
PML	3	3.66606	3.75548	3.33765		RPRD1A	3	2.72929	1.89336	3.2601		SOX17	3	2.43621	3.87065	2.12062								LOC340357	3	-2.01217	-2.5325	-3.1917
PNKD	3	2.40293	1.82202	2.95776		RPS27L	3	4.75421	2.52506	3.75823		SOX30	3	4.0474	4.68414	4.63518								TMEM183A	3	-2.01134	-2.57532	-2.05041
PNP	3	2.05983	3.29522	2.80752		RPS6KA2-AS1	3	3.33792	2.16711	3.32239		SP140	3	1.94413	2.22994	1.93203								TTF1	3	-2.01106	-3.03918	-2.24704
PNPLA3	3	4.03527	2.63891	5.26739		RPUSD3	3	4.87663	5.98022	2.58848		SPA17	3	1.79157	3.02212	6.79876								UST	3	-2.00591	-1.98647	-2.60468
PNPLA4	3	1.89705	4.40941	5.3973		RRBP1	3	5.15463	4.50694	5.35868		SPAG5	3	2.12118	2.55312	3.70146								KPNA5	3	-2.00486	-2.65136	-2.12319
PNPO	3	4.09469	3.10211	2.75701		RRM2	3	7.10139	6.24447	7.34109		SPARC	3	2.21748	3.13204	4.64512								TRABD2B	3	-2.00221	-1.88894	-4.56565
POC1A	3	4.54154	5.04063	4.72909		RSU1	3	3.18744	3.40667	3.0286		SPATA17	3	2.59407	3.73404	3.72195								KIF1A	3	-2.00214	-2.1068	-2.28026
POLA1	3	5.49839	3.36881	4.46035		RTEL1	3	3.64353	4.45076	2.32228		SPATA6	3	2.91899	4.35173	5.54419								MAGEE1	3	-2.00112	-1.9693	-2.58654
POLA2	3	2.0525	2.14101	2.71522		RTKN2	3	2.32311	4.15601	3.90441		SPATA7	3	1.7798	2.05139	1.84322								LOC284933	3	-2.00045	-3.21289	-2.84583
POLD2	3	1.88329	2.56569	2.59056		RTN2	3	3.65097	1.99573	3.21863		SPATA9	3	1.97386	1.98031	2.40273								USP51	3	-1.99903	-4.14179	-2.71641
POLD3	3	3.09332	3.66593	4.42244		RTN3	3	2.55533	2.80737	2.90164		SPC24	3	1.93958	5.39449	5.1786								ARID4B	3	-1.99798	-2.40458	-2.73157
POLE2	3	4.51948	4.52836	4.68077		RUNX2	3	5.04821	2.29431	3.89743		SPC25	3	7.36597	5.35117	7.98363								RHOG	3	-1.99713	-2.69844	-1.87402
POLQ	3	4.7351	4.33638	4.06413		RWDD2A	3	2.28752	2.68007	3.34461		SPINT1	3	2.46767	4.3328	2.87047								IFI44L	3	-1.997	-7.25118	-8.18527
POLR1E	3	4.9052	4.6402	2.80049		SAC3D1	3	7.67177	4.02757	5.72204		SPRED1	3	6.711	2.79375	3.43472								PI4K2A	3	-1.99638	-2.04307	-1.8547
POLR2E	3	2.14423	1.98911	2.21416		SAMD9L	3	4.57905	5.42256	3.86788		SQRDL	3	1.79325	1.88484	2.05008								MECOM	3	-1.98954	-4.67209	-2.0925
POLR2L	3	2.14321	2.70068	3.12204		SAMHD1	3	2.68801	3.47218	3.11204		SRBD1	3	2.27745	2.00855	1.97825								NSF	3	-1.98331	-3.9986	-2.07494
POLR3G	3	3.02931	1.9307	2.40351		SAR1B	3	2.6563	2.5351	3.05148		SRD5A1	3	2.72032	2.10945	2.76506								PURB	3	-1.98293	-2.0048	-2.55131
POLR3K	3	5.64479	2.91077	4.78814		SASH1	3	2.33919	2.50179	3.47409		SRR	3	2.61884	2.27989	2.51511								ZBED4	3	-1.98243	-2.06579	-1.87607
POP1	3	3.87002	2.80538	3.10094		SBSN	3	3.88464	3.22089	2.72413		SS18L1	3	2.23509	2.58308	2.4071								KDM2B	3	-1.9814	-2.49688	-2.32464
POP5	3	2.58403	2.98799	3.15441		SCARB1	3	1.86833	3.26472	3.81839		SSX2IP	3	1.8376	2.46917	4.09982								MECP2	3	-1.98103	-3.47341	-2.49848
POT1	3	2.42303	2.16539	2.5887		SCD	3	3.53192	5.78477	5.11163		ST6GALNAC5	3	2.64775	3.00859	3.70223								SESN3	3	-1.97726	-3.24727	-4.05166
PPA2	3	2.59173	1.8761	2.7884		SCFD2	3	2.15217	2.03636	2.49823		STAT1	3	1.78585	2.45577	2.17323								DHX40	3	-1.97467	-2.34924	-1.94255
PPAT	3	1.96818	1.99725	2.74673		SCG5	3	1.88892	3.57717	5.5625		STAU2	3	2.33108	2.12799	2.05388								MFSD10	3	-1.97219	-3.8082	-2.57891
PPCDC	3	5.13157	2.81586	2.68718		SCIN	3	5.85966	4.88468	6.97604		STK3	3	3.05572	3.42174	6.50213								PSMD11	3	-1.96973	-2.57641	-2.69459
PPFIA3	3	2.5739	3.28473	1.78193		SCN3A	3	1.8766	2.91743	2.4483		STMN1	3	2.3191	4.97154	4.13122								ACTR2	3	-1.96633	-2.56092	-2.7837
PPFIBP1	3	3.92206	3.35727	2.67352		SCRN2	3	2.76224	3.15767	2.80942		STX7	3	2.77452	2.76089	2.59522								PPM1A	3	-1.96344	-2.91282	-2.96572
PPHLN1	3	2.40091	2.69776	3.03117		SDF2L1	3	3.67947	3.93413	4.67067		STYXL1	3	2.2661	6.5507	3.37826								NADSYN1	3	-1.96166	-2.23668	-2.26355
PPIL1	3	2.80616	1.92155	3.24688		SEC24A	3	2.53906	3.35811	3.1407		SYK	3	4.02874	2.7058	2.39166								MYSM1	3	-1.95953	-2.7139	-1.96217
PPP1CA	3	1.94496	2.13665	2.48868		SEC24D	3	4.13386	4.24197	4.09577		SYNGR1	3	2.05089	2.75518	2.84634								NOL6	3	-1.95273	-4.05972	-2.41088
PPP1R10	3	4.70359	2.87486	3.168		SEC31A	3	2.15197	2.6671	2.38435		SYT17	3	2.32306	5.0396	2.23091								PCM1	3	-1.9527	-2.60576	-3.09765
PPP2R1B	3	2.18502	2.82755	3.03966		SEC61A1	3	2.69251	2.38156	3.59487		TADA3	3	2.68076	1.96395	3.24966								CNOT4	3	-1.94957	-2.05794	-2.79861
PPT1	3	2.22708	2.28142	3.04331		SELL	3	2.8959	4.03256	2.95106		TAF1B	3	2.2526	3.00465	3.99996								IDI1	3	-1.94802	-2.35624	-2.04125
PRADC1	3	3.50575	3.78743	1.79223		SELPLG	3	4.40067	2.79975	2.98295		TALDO1	3	3.78443	4.23754	4.74141								C15orf37	3	-1.94595	-2.40972	-1.94271
PRC1	3	2.05358	2.66589	3.34242		SEMA4A	3	4.38303	5.28485	3.66767		TBC1D19	3	3.46832	2.26277	3.19492								ZNF430	3	-1.94344	-2.69708	-1.99563
PRDX1	3	3.11052	3.28565	3.9396		SEMA4D	3	2.79815	3.39439	3.44718		TBC1D24	3	3.16352	3.07667	3.2094								RRM2B	3	-1.94306	-3.1126	-2.07073
PRDX2	3	2.81539	5.58286	3.64728		SEMA6D	3	3.23306	3.4202	3.74721		TBC1D8B	3	6.22981	5.33082	4.27084								URB2	3	-1.94217	-3.36345	-2.22914
PRDX3	3	3.16783	3.10918	3.4546		SERPINI1	3	9.30607	3.47966	4.93622		TBCD	3	3.03498	1.90834	2.80102								TATDN3	3	-1.94169	-3.8756	-2.26841
PRDX6	3	1.86284	1.94984	2.02885		SETDB2	3	3.33902	5.83941	3.25979		TBCE	3	2.04209	2.12853	2.51595								ELF2	3	-1.93895	-2.45353	-2.18983
PREPL	3	3.60154	3.47244	3.34974		SFMBT2	3	2.51607	2.17225	2.72083		TBCK	3	2.81633	1.98849	2.08539								EPHA6	3	-1.93499	-5.48	-3.42299
PRIM1	3	3.2121	3.16141	3.8624		SFXN4	3	3.03928	2.78869	2.92574		TBL1X	3	2.72186	3.45491	2.09165								YTHDC1	3	-1.93414	-2.75677	-2.86202
PRIM2	3	1.94366	5.45587	2.60499		SFXN5	3	3.33569	3.06938	4.15195		TCAIM	3	7.3371	4.41963	2.48666								C12orf49	3	-1.93336	-2.63824	-2.25611
PRKACB	3	2.12871	1.83804	2.07466		SGK1	3	3.30188	3.90604	3.06611		TCF19	3	3.02123	4.55964	5.15555								C6orf48	3	-1.93291	-2.3318	-2.2357
PRKAR1B	3	2.91095	2.04183	2.23197		SGOL2	3	4.94216	6.81726	6.36738		TCHP	3	2.64759	2.0434	2.55021								PELI2	3	-1.93146	-2.73769	-2.6254
PRKXP1	3	1.84329	1.96883	2.81025		SH3RF1	3	5.04773	2.34396	2.98411		TCL1A	3	3.22259	4.38683	3.34485								NNMT	3	-1.93097	-2.80409	-3.67587
PRMT2	3	3.2855	2.7561	3.43437		SHCBP1	3	5.8784	4.44735	6.06177		TCL6	3	2.62609	3.59205	3.83444								MSH6	3	-1.92948	-2.16407	-4.6494
PRMT7	3	4.32296	5.36445	5.11995		SHMT1	3	3.4604	1.91223	4.57531		TDRKH	3	2.41356	9.2042	5.33887								RABEP1	3	-1.92833	-1.9409	-2.02564
PRO1804	3	4.62349	3.02135	2.19375		SHROOM1	3	2.71481	2.52393	2.67841		TFB1M	3	2.87542	3.24981	2.91014								ZNF264	3	-1.92378	-2.29901	-2.13814
PROCR	3	2.75788	2.74055	2.3014		SIL1	3	2.02746	2.92718	2.53989		TFDP1	3	2.60314	3.30612	4.11703								ARL4C	3	-1.92237	-2.9561	-2.32283
PROSC	3	2.60978	2.59719	4.30147		SIRPA	3	2.51819	2.09839	3.25521		TGFB1I1	3	4.50105	3.50245	3.87198								GDAP1	3	-1.92142	-3.69431	-2.86048
PRPS2	3	4.78773	2.70666	3.71099		SIRT4	3	7.15572	7.42932	5.73939		THBS1	3	2.4212	3.84871	2.49577								MOB4	3	-1.91865	-2.7731	-2.76282
PRPSAP1	3	1.93367	4.06798	3.16618		SKA2	3	2.93308	2.23416	5.10642		THEM6	3	3.07907	2.70732	3.48278								TLE1	3	-1.91725	-4.1525	-3.95412
PRR11	3	7.08953	6.39821	6.52695		SKA3	3	5.21676	2.78672	4.75241		THNSL1	3	4.00789	3.59977	3.83266								LOC643923	3	-1.90939	-1.97749	-2.09716
PSAT1	3	3.83842	4.32665	4.94849		SKAP2	3	3.61473	2.04561	2.09469		THOC2	3	2.83257	2.31058	2.11026								DDX47	3	-1.90842	-2.46168	-2.31793
PSMA8	3	3.71773	2.36058	1.90353		SLAMF6	3	2.69658	3.10292	3.06196		THYN1	3	2.70264	3.76687	4.40288								SDHB	3	-1.90807	-2.63622	-1.8205
PSMB3	3	1.79545	1.90219	2.6711		SLAMF7	3	6.48403	6.38567	6.77644		TICRR	3	3.45682	5.04158	4.34011								NUP98	3	-1.90762	-2.70462	-2.04028
PSMB9	3	2.01708	2.34868	2.42983		SLC10A7	3	6.21755	2.07858	4.90267		TK1	3	5.87597	4.56365	5.85851								LOC692247	3	-1.90615	-2.93402	-3.98871
PSMG1	3	2.69104	2.45883	3.25623		SLC12A8	3	5.01488	2.45586	3.37766		TM6SF1	3	2.59994	2.30893	2.35923								C7orf34	3	-1.90566	-2.24978	-3.00824
PSPH	3	5.33836	4.50243	4.42034		SLC16A14	3	5.19654	6.24929	8.52585		TM7SF3	3	1.94761	2.17654	2.08964								OFD1	3	-1.90541	-2.17669	-3.19124
PSRC1	3	2.31638	3.92078	3.29817		SLC17A9	3	3.96246	3.90064	2.64855		TMA16	3	2.22703	2.80606	3.53468								ZNF548	3	-1.90023	-2.77619	-2.19093
PTCD2	3	5.15432	1.74633	1.90348		SLC19A1	3	3.56319	3.56647	5.13733		TMC5	3	4.91089	3.08703	4.94527								SFN	3	-1.89914	-2.73301	-2.15244
PTER	3	2.37491	2.03513	2.49008		SLC1A4	3	2.80481	3.82934	3.59819		TMCO6	3	2.31619	4.46798	4.57928								CD22	3	-1.89736	-2.80843	-5.98322
PTGR1	3	4.46498	6.50617	3.64733		SLC25A11	3	2.14448	1.87025	2.95236		TMEFF1	3	3.82781	5.12026	5.14204								AP4S1	3	-1.89525	-2.58947	-1.98912
PTPDC1	3	4.76691	3.47929	2.21082		SLC25A40	3	2.80413	1.99549	2.78691		TMEM104	3	3.15704	4.24689	3.18312								DNAJC27	3	-1.89484	-3.00259	-5.37704
PTPN18	3	4.70367	2.22013	2.70608		SLC31A1	3	6.37154	3.02809	3.81035		TMEM106C	3	3.45214	5.08828	4.39409								ADNP2	3	-1.89402	-3.10293	-2.40232
PTPN9	3	4.65678	3.10414	3.5377		SLC33A1	3	2.7544	2.78781	2.85886		TMEM107	3	2.4647	4.60536	2.99526								EPSTI1	3	-1.8875	-3.05407	-3.37457
PTPRB	3	3.79957	3.52071	3.31459		SLC35A1	3	1.90704	2.19909	2.32067		TMEM14A	3	1.97013	2.37104	3.5111								GFM1	3	-1.88344	-2.45243	-2.67762
PTPRK	3	3.0258	2.69067	4.49787		SLC35B3	3	2.82821	2.50741	3.14783		TMEM161A	3	2.27993	3.38657	4.47478								EMC8	3	-1.8806	-2.52327	-1.82219
PTTG1	3	2.3651	3.51083	3.19083		SLC35C2	3	1.8597	3.55071	3.76848		TMEM161B-AS1	3	3.48164	3.31968	4.37592								ARF6	3	-1.87891	-2.40765	-1.89121
PTTG3P	3	2.48111	2.6585	2.37894		SLC35G1	3	3.54747	6.20318	4.57927		TMEM163	3	2.90561	2.00512	4.05908								SPINT2	3	-1.87572	-1.89037	-1.89312
PUS10	3	4.54028	3.98493	2.35694		SLC38A10	3	5.9601	3.87215	4.82006		TMEM182	3	5.3613	4.12245	3.79457								KLHL2	3	-1.8732	-2.32888	-2.2562
PUS7	3	2.94753	2.88671	3.56346		SLC38A5	3	2.88618	6.17893	5.35316		TMEM194A	3	1.95814	2.22868	2.61226								FCRL1	3	-1.87303	-2.21947	-3.35234
PUS7L	3	2.87676	2.194	3.2214		SLC38A9	3	3.19564	5.26632	2.05151		TMEM218	3	5.25054	2.87744	3.39068								LOC100505878	3	-1.86978	-4.47291	-3.72363
PXDN	3	3.06459	3.9963	3.86765		SLC39A14	3	2.99503	2.46905	3.35483		TMEM79	3	1.8072	2.83511	2.33522								ZNF689	3	-1.8688	-3.17249	-1.9808
PXMP2	3	3.29223	4.26121	3.58573		SLC39A4	3	3.74845	5.04722	2.83439		TMEM97	3	2.80946	4.4881	4.36821								NAP1L1	3	-1.86489	-3.72296	-2.69265
PXN-AS1	3	1.90887	2.41984	4.17373		SLC39A9	3	3.69538	3.77803	2.42491		TMLHE	3	3.16672	3.53772	3.4945								ZDHHC23	3	-1.86411	-1.86944	-2.11288
PYCRL	3	4.72233	4.18697	5.45193		SLC41A2	3	2.63394	2.20302	3.06241		TMSB15A	3	1.85766	6.14153	6.49536								RAP2C	3	-1.86298	-2.31316	-1.93064
RAB13	3	3.1246	3.84221	2.46137		SLC44A1	3	6.20349	7.65578	5.87698		TMTC2	3	4.33069	4.44875	4.74675								BCL10	3	-1.86279	-2.07208	-3.52739
RAB15	3	4.01877	2.05401	4.30652		SLC47A1	3	3.31768	5.89694	4.02439		TNFAIP8L2	3	2.86446	4.01363	4.79396								C19orf43	3	-1.86251	-2.00665	-2.49618
RAB23	3	7.14602	4.0198	5.07421		SLC48A1	3	1.88341	1.97708	4.10192		TNFRSF9	3	3.68923	4.60874	1.84059								AKIRIN1	3	-1.8625	-2.52914	-2.25556
RAB27A	3	2.42707	2.47591	3.28427		SLC5A3	3	2.31552	2.6767	2.00289		TNFSF10	3	4.47495	5.17844	4.01597								TRPM7	3	-1.86154	-2.42957	-3.24123
RAB33A	3	2.07756	2.21018	2.44353		SLC6A13	3	2.40503	4.57791	2.27279		TNP1	3	2.45704	2.55571	3.10975								TLN2	3	-1.85863	-2.23039	-2.97352
RAC2	3	2.01715	3.15736	2.33786		SLC7A11	3	7.72817	4.75524	4.17122		TOMM5	3	1.81727	2.7511	3.05015								OSM	3	-1.85704	-2.44011	-4.57579
RACGAP1	3	5.05081	4.32935	5.75111		SLC9A9	3	1.94231	1.92897	3.39187		TONSL	3	4.37143	4.30543	3.53608								BEX2	3	-1.85587	-2.3698	-2.25213
RACGAP1P	3	3.94685	2.08829	2.80393		SLFN11	3	2.52532	2.83899	2.33822		TOP2A	3	5.37711	4.69675	5.64143								PCBP2	3	-1.85429	-2.39889	-2.6837
RAD50	3	3.79513	4.38885	4.50873		SLFN13	3	2.64077	2.41714	3.26538		TOR1AIP2	3	3.65736	3.51976	2.89673								GLUL	3	-1.85354	-2.34924	-5.10817
RAD51	3	6.10075	7.41875	6.89798		SLITRK2	3	1.97745	2.22036	3.23907		TOR4A	3	1.83752	2.56808	2.60835								UBE2D4	3	-1.85339	-5.94298	-2.23888
RAD51AP1	3	6.23852	5.78017	6.11366		SMARCAL1	3	2.99448	2.6533	2.11289		TOX	3	2.7324	2.23533	4.41278								JMJD1C	3	-1.84683	-2.92102	-4.96925
RAD51C	3	2.73555	3.04268	4.51415		SMC2	3	5.40029	4.10213	5.79291		TPGS2	3	1.74965	3.2792	3.52779								LOC401317	3	-1.8457	-2.3756	-2.41636
RAD52	3	3.95742	5.59069	4.40633		SMC4	3	1.96699	1.94858	2.32512		TPI1	3	3.73225	4.43964	4.90216								BTBD9	3	-1.84487	-4.32574	-2.46701
RAD54B	3	5.40477	5.43735	7.05458		SMG9	3	2.27892	2.0157	3.16542		TPMT	3	2.25369	3.74255	4.6763								ZNF669	3	-1.84166	-1.98395	-2.59594
RAD54L	3	6.49465	6.58613	5.00287		SMTN	3	4.6788	3.46007	2.9625		TPP1	3	1.96431	2.2503	2.89762								DDX21	3	-1.84106	-2.80572	-1.94252
RAD9B	3	2.5483	4.19313	4.51573		SNAI3	3	2.29823	4.91367	2.77084		TPX2	3	4.50965	4.98131	9.33603								ZNF829	3	-1.84064	-3.67099	-2.03814
RAP1GDS1	3	1.92459	2.75817	2.50238		SND1	3	1.89494	2.64897	2.82874		TRAF3IP3	3	5.10355	3.5349	2.35859								LCE1B	3	-1.83936	-2.60559	-3.01007
RASGRF1	3	4.96489	2.45241	3.76688		SNTB2	3	2.96777	1.95592	3.55146		TRAP1	3	4.69403	4.09558	3.73408
RB1	3	2.12469	2.06837	2.26583		SNX21	3	2.99434	2.10187	1.8539		TRAPPC12	3	2.30035	2.51096	2.01696
RBL1	3	3.443	2.49942	3.27623		SOGA2	3	2.48607	2.14267	2.56096		TREML2	3	1.95251	3.89629	1.95763
RBM14	3	2.5149	3.49178	3.6771		SORBS2	3	3.9948	7.25089	6.13483		TRIM14	3	1.89879	3.78279	2.30662
RBX1	3	1.90069	1.79564	2.0997		SOS1	3	4.4892	3.45043	4.41604		TRIM25	3	1.96282	2.31887	2.53887
RDH10	3	2.24834	3.83432	4.58316		SOX17	3	4.63612	3.62408	2.60275		TRIM46	3	3.10035	4.18457	1.8607
RDM1	3	2.34978	4.56973	3.90751		SOX2	3	3.96927	2.7988	2.50609		TRIM5	3	5.18723	5.12493	4.68486
RECQL4	3	4.51218	4.67705	5.20004		SOX30	3	4.24444	4.08372	5.11074		TRIM6	3	3.28885	4.18519	6.36186
REEP6	3	4.40642	4.38232	2.63683		SPAG5	3	2.32231	2.18004	3.4281		TRIM69	3	2.80591	4.26488	3.40331
RER1	3	3.07923	3.2593	3.4439		SPARC	3	4.16422	2.31493	4.453		TRIM9	3	2.12828	2.33665	2.99153
RFC2	3	2.13362	2.39236	3.08931		SPATA9	3	3.11959	3.02414	3.81132		TRIOBP	3	1.73016	2.23171	1.87357
RFC3	3	2.72171	3.37522	3.56689		SPATS2	3	3.85825	4.15238	3.46706		TRIP13	3	1.98839	3.52902	4.31606
RFC4	3	2.42836	2.66492	3.01153		SPC24	3	1.84682	4.74375	4.7403		TRIQK	3	3.39975	5.9018	3.02856
RFC5	3	2.67256	3.14035	2.86308		SPC25	3	7.79583	3.12151	7.66769		TRMT1L	3	2.17744	3.00424	2.81967
RFESD	3	1.80513	4.49045	4.60675		SPCS3	3	2.53205	2.01701	3.27086		TRMT2A	3	2.37487	4.04321	4.24582
RFX2	3	2.25253	2.87618	2.66046		SPIN3	3	3.67639	3.26265	3.43639		TRO	3	2.42582	2.4367	2.52535
RGL1	3	5.59802	1.86157	2.41434		SPRED1	3	5.74092	3.87957	1.85856		TROAP	3	4.70506	4.60739	2.72958
RGS10	3	4.93774	1.9367	2.25378		SRBD1	3	3.05498	2.16015	2.71117		TSEN54	3	3.62414	2.05485	2.94989
RGS12	3	3.59609	3.79425	2.53291		SRGAP3	3	3.1916	4.85401	2.74647		TSHZ2	3	3.26468	3.47496	3.48471
RHBDL3	3	2.51826	2.17726	3.64176		SRPRB	3	2.04783	2.30029	3.98473		TSPAN4	3	4.07885	2.72438	2.96281
RIBC2	3	6.48789	2.32898	4.93616		SS18L1	3	2.81379	3.618	3.07093		TSPO	3	2.00123	3.17937	2.39453
RIMS3	3	3.46435	4.61809	4.06749		SSBP3	3	2.34258	1.93574	2.54042		TTC26	3	3.39428	4.01419	2.70721
RLN2	3	5.83735	3.52004	2.30329		SSPN	3	5.26975	7.5765	5.62889		TTC39A	3	1.88422	2.46302	3.96176
RMI1	3	2.91966	3.66184	3.82691		SSR1	3	2.83494	2.50548	3.47317		TTK	3	4.99889	3.10961	3.46346
RMI2	3	5.34234	5.05502	5.26708		SSR3	3	3.94372	3.74495	4.72735		TTLL4	3	2.19236	3.00015	2.95151
RMND1	3	2.61298	2.04041	3.24186		SSR4	3	2.45748	2.86827	2.68176		TUBB	3	2.09036	3.7068	3.56576
RNASE4	3	1.81893	3.73718	4.83639		SSX2IP	3	2.81685	2.2126	4.65932		TXN	3	2.23755	2.67746	2.99337
RNASEH2A	3	4.16276	4.95359	5.82654		STAT1	3	2.28884	2.86496	3.13664		TYMS	3	6.65298	6.36254	7.40346
RNASEH2C	3	3.57186	3.99062	3.8361		STAT2	3	3.58974	3.23364	1.98784		UBAC2-AS1	3	3.75746	5.88839	2.17977
RNASEL	3	4.2523	2.13406	2.37709		STAU2	3	2.61087	1.96046	2.22805		UBAP2	3	1.81177	2.01803	2.80735
RNF170	3	3.64656	2.59339	2.92312		STIL	3	2.194	2.02834	3.27662		UBE2C	3	3.81412	5.86786	6.03147
ROBO3	3	2.02067	4.15331	4.15596		STMN1	3	2.3212	2.73677	2.82676		UBE2T	3	3.01992	5.7787	5.83502
RPA1	3	3.37016	2.52985	3.5601		STON2	3	1.92829	2.93419	3.80849		UBE3C	3	3.78962	2.40457	3.40996
RPA3	3	1.95556	2.30473	2.26256		STRA13	3	2.02321	2.21868	2.02324		UBE3D	3	2.70565	2.39239	3.96088
RPE	3	5.18278	3.21946	4.33413		STT3A	3	3.6456	2.90974	3.93809		UBFD1	3	2.53648	2.92653	2.09088
RPGRIP1L	3	1.96781	2.68629	4.37901		STT3B	3	2.57307	3.00378	3.09839		UGDH	3	6.94996	4.17127	4.05133
RPP25	3	2.37183	3.33768	3.12733		STYXL1	3	2.76417	6.46004	3.84013		UGT2B28	3	2.95653	2.75527	2.75041
RPRD1A	3	2.44877	2.96071	3.15863		SUV39H2	3	1.87256	1.86655	6.99749		UHRF1	3	6.79437	10.8493	7.62949
RPS27L	3	3.71798	2.19782	2.73729		SYK	3	3.4827	3.82062	2.28931		UNC13D	3	2.88326	3.27527	3.0213
RPUSD3	3	5.57497	6.3154	2.81787		SYNE2	3	4.94779	2.5683	2.72112		UNG	3	4.17782	4.04608	4.55055
RRM1	3	2.35094	2.02525	2.35101		SYNGR1	3	2.24678	2.87943	3.05815		USP18	3	3.62537	3.24601	3.11565
RRM2	3	7.39248	8.23895	8.03639		SYTL3	3	3.65659	2.47727	3.2764		VANGL1	3	4.36203	5.69149	4.31224
RSRC1	3	2.82735	2.44206	2.16525		TALDO1	3	3.4116	3.19393	4.11467		VANGL2	3	2.07538	1.98591	1.95389
RTEL1	3	3.22883	4.2466	2.2733		TARP	3	1.99637	3.54025	2.66963		VCAN	3	3.65354	2.73405	1.91491
RTKN2	3	3.11233	5.61329	4.33899		TAS2R14	3	5.07526	4.19512	1.96797		VDAC3	3	2.10908	2.31354	2.92422
RTN4IP1	3	1.82926	2.40422	1.92737		TBC1D24	3	3.33546	3.66088	2.83998		VEGFA	3	5.13612	3.95898	3.43383
RUNX2	3	2.52522	3.84034	3.08352		TBC1D8B	3	6.06907	6.25467	5.1057		VKORC1	3	1.8818	2.45329	2.32951
RUVBL1	3	3.38559	3.6752	4.39148		TBCK	3	2.72506	2.90311	2.21813		VKORC1L1	3	2.23978	2.7483	3.46326
RUVBL2	3	2.14639	2.97742	3.10009		TBX3	3	3.44121	3.56863	3.32321		VMP1	3	3.58794	6.4985	5.3146
RWDD2B	3	3.03823	6.834	2.97282		TBXAS1	3	2.21418	2.06944	3.27312		VPS35	3	2.34773	3.17032	3.65642
S100A11	3	2.32419	2.20399	4.76917		TCAIM	3	7.3317	3.35977	2.66772		VPS41	3	4.33604	3.865	2.95677
SAC3D1	3	9.39349	5.87088	6.95698		TCF19	3	3.79987	3.95281	4.56095		VPS45	3	2.85989	3.30972	4.10834
SACS	3	3.36224	1.76388	3.27164		TCF4	3	2.42802	2.09821	2.28763		VPS53	3	4.16404	2.04932	2.54894
SAE1	3	2.41451	2.15897	2.99343		TECPR2	3	3.41883	3.08324	3.86637		VRK2	3	2.49748	2.15538	2.44587
SAMD14	3	2.52322	2.07679	3.48278		TECR	3	2.44276	3.82192	3.44886		VSIG10	3	4.67676	3.23478	3.71914
SAMD4A	3	1.97023	2.14959	3.22455		TEKT4P2	3	2.47961	3.60409	5.47572		VTCN1	3	4.59697	1.7962	2.33246
SAMD9L	3	2.86445	3.97514	2.65559		TEX9	3	5.00572	2.69032	5.10544		VWA5A	3	5.11243	5.08252	2.34523
SAMHD1	3	1.90993	2.26449	1.97456		TFB1M	3	2.86271	2.91986	2.27043		WBP1L	3	2.48196	1.95344	2.72599
SCAND3	3	3.73248	2.2645	2.86778		TG	3	1.98662	4.69432	3.1612		WBP2NL	3	4.34858	3.22315	2.59231
SCCPDH	3	4.64848	2.37093	3.19075		THAP2	3	2.35757	1.90134	3.79814		WBP5	3	2.2153	3.60145	3.51453
SCD	3	5.08298	7.47894	5.00455		THNSL1	3	3.43498	2.71584	2.25441		WDFY3-AS2	3	3.11445	2.50965	2.84555
SCD5	3	2.48785	1.93218	2.17422		THOC2	3	3.40224	3.38771	2.8334		WDHD1	3	2.19656	3.20121	2.84492
SCFD2	3	2.37981	2.52546	2.92195		THYN1	3	2.79382	2.60139	4.49644		WDR1	3	2.04429	3.10532	2.40302
SCIN	3	3.62507	3.09373	2.07714		TIA1	3	2.37323	2.62807	2.20562		WDR12	3	2.26076	3.31472	3.36715
SCLT1	3	3.10866	2.79823	2.87702		TICRR	3	4.29838	3.26274	3.83587		WDR3	3	2.11315	2.14867	2.595
SCN7A	3	3.18191	1.91979	4.95856		TJP3	3	2.65096	1.93701	3.25319		WDR54	3	1.9326	3.63465	3.29269
SDCCAG8	3	2.65002	2.58138	1.81011		TK1	3	6.25645	2.73568	5.0196		WDR59	3	3.75952	3.0824	2.89337
SEC16B	3	5.09799	2.57568	5.24712		TLL2	3	4.5798	4.38176	2.63177		WDR61	3	1.93264	2.98357	3.02688
SELL	3	3.29219	4.6495	3.41438		TMA16	3	3.22198	1.94214	3.75164		WDR62	3	3.74359	2.58657	2.86049
SENP8	3	3.23767	4.43304	4.92652		TMBIM6	3	2.86603	2.89813	2.75366		WDR67	3	3.80455	4.66675	5.29041
SERP2	3	3.30791	6.05983	2.26593		TMCO5B	3	2.23757	2.21915	2.06627		WDR76	3	2.92268	3.59216	4.35041
SERPINF2	3	2.32637	2.56142	2.53283		TMCO6	3	2.00644	3.613	3.59231		WDR77	3	2.55083	3.56103	3.98907
SERPINI1	3	7.41815	2.58014	2.67439		TMEFF1	3	2.7675	4.32173	4.70089		WHSC1	3	2.52725	2.15908	2.53265
SETD9	3	3.13002	4.42586	3.71979		TMEM104	3	4.23773	4.7138	3.94357		WLS	3	3.38155	5.72964	2.59993
SETDB2	3	3.16451	5.0998	2.38108		TMEM106C	3	2.76411	3.79596	3.87728		WNT2B	3	2.7717	2.25207	2.866
SFXN4	3	2.80953	2.21078	3.04021		TMEM107	3	2.8246	3.33171	3.35837		WNT6	3	3.60905	2.46916	3.92044
SFXN5	3	3.56565	2.14436	4.0039		TMEM120B	3	3.11404	1.86151	4.03312		XRCC4	3	2.39049	5.02847	3.4875
SGCB	3	2.56373	3.05782	2.83426		TMEM161A	3	3.13094	2.45904	3.82296		XXYLT1	3	1.77646	2.309	4.1006
SGK1	3	2.5726	3.69341	2.6176		TMEM161B-AS1	3	4.34983	3.94817	4.37323		YEATS2	3	1.92195	1.84506	2.43417
SGOL2	3	5.8915	8.48631	6.7759		TMEM163	3	2.91278	2.83453	4.38181		ZADH2	3	5.89693	2.76236	4.7679
SH3BGR	3	3.90615	5.06383	2.71898		TMEM181	3	2.07349	2.59721	2.07673		ZBED2	3	5.9881	10.1046	9.45454
SHCBP1	3	5.44607	4.95581	5.45913		TMEM184B	3	2.59246	2.82182	3.31368		ZBTB3	3	2.11964	2.33075	1.78244
SHMT1	3	4.33977	4.47747	6.31358		TMEM194A	3	2.09475	2.19416	2.6197		ZC3H12C	3	5.43458	2.84941	3.58558
SHQ1	3	2.71408	3.14931	3.48179		TMEM218	3	5.35677	2.29109	4.49694		ZC3HAV1L	3	4.35942	5.48272	6.02678
SIGMAR1	3	1.96856	2.83078	4.18676		TMEM230	3	2.62605	2.24223	2.31171		ZDHHC16	3	2.17973	4.07825	3.69991
SIRPA	3	3.20131	2.77546	2.43394		TMEM45A	3	4.81464	7.83918	5.70829		ZEB2	3	4.91547	2.76458	4.08649
SIRT4	3	4.855	5.90472	4.46873		TMLHE	3	2.46319	4.17467	4.23175		ZFHX4-AS1	3	3.33952	3.0764	3.01719
SIRT5	3	4.34137	4.09792	3.46095		TMPRSS6	3	2.85877	2.56814	2.30314		ZFP41	3	3.30439	4.49858	3.84704
SKA1	3	4.35134	3.4184	4.98772		TMTC2	3	5.54024	5.62502	5.82501		ZFP64	3	2.85747	2.36245	2.72337
SKA2	3	3.28027	3.6388	5.01858		TNC	3	4.3311	3.41263	4.88761		ZKSCAN3	3	4.18217	4.92341	4.90193
SKA3	3	5.40644	3.02614	4.97519		TNFRSF17	3	6.17591	6.56902	6.53256		ZMYM6	3	5.117	2.50378	3.82666
SKAP2	3	4.57005	3.9004	2.92259		TNFSF10	3	3.83381	3.82592	3.49733		ZNF114	3	3.23096	4.51888	3.96727
SLAMF1	3	2.86527	2.84604	2.88419		TNP1	3	2.57305	3.02604	2.82371		ZNF132	3	2.37836	6.04342	5.49168
SLAMF6	3	2.74797	3.32758	2.80398		TONSL	3	5.10283	3.39732	3.82171		ZNF137P	3	2.8832	2.03267	1.96494
SLAMF7	3	3.15861	3.69724	3.72219		TOP2A	3	5.24669	4.30121	5.66978		ZNF174	3	1.98618	1.8777	3.90167
SLC12A3	3	3.61689	3.29712	2.73188		TPCN2	3	2.09477	3.90322	2.69628		ZNF200	3	1.86065	2.45785	2.79682
SLC12A8	3	3.91139	4.02668	3.52305		TPD52	3	2.81764	1.95154	2.77883		ZNF234	3	1.97033	2.39745	1.78099
SLC16A10	3	3.31967	4.06981	2.52412		TPGS2	3	2.3013	1.98039	2.66071		ZNF248	3	6.07883	1.86234	2.33317
SLC16A14	3	2.27603	3.57962	4.37438		TPI1	3	3.45305	3.73759	4.16132		ZNF252P	3	2.69413	4.00107	1.93078
SLC17A9	3	2.31782	2.35222	2.47346		TPMT	3	1.91303	4.01557	5.50152		ZNF358	3	1.7542	2.99396	2.8101
SLC19A1	3	4.1473	4.27983	5.2086		TPRG1	3	4.06828	5.6844	8.38366		ZNF382	3	5.78095	2.63327	3.09958
SLC25A11	3	2.17524	2.84297	3.06591		TPST2	3	4.04848	3.71379	4.13223		ZNF404	3	3.76571	3.78195	3.45667
SLC25A12	3	1.88945	2.6005	2.25407		TPX2	3	4.367	2.79528	8.66732		ZNF471	3	3.80996	3.64502	2.09081
SLC25A15	3	3.85432	3.18225	4.60523		TRADD	3	2.42675	2.40998	2.16357		ZNF506	3	2.92178	2.22712	1.95351
SLC25A17	3	1.88829	2.46173	2.16195		TRAF3IP3	3	4.3446	4.79204	2.59181		ZNF572	3	4.1154	5.26777	3.15793
SLC25A19	3	2.65452	2.70737	2.73033		TRAIP	3	3.63211	3.3541	4.8801		ZNF582-AS1	3	3.44092	2.44257	2.21603
SLC25A20	3	2.53989	1.95357	3.34821		TRAM2	3	3.47433	3.81069	3.99286		ZNF594	3	3.41041	3.32996	2.94128
SLC25A40	3	3.52087	3.42548	2.99543		TRAP1	3	3.93369	3.2467	3.55104		ZNF609	3	2.61186	3.69267	5.75189
SLC25A43	3	2.03586	1.75879	2.00475		TREML3P	3	2.39695	2.89446	3.37464		ZNF660	3	4.03801	2.26992	1.84518
SLC26A7	3	4.72846	2.92353	3.1071		TRERF1	3	5.24961	3.67459	3.72573		ZNF691	3	3.21788	4.9548	3.5499
SLC2A13	3	4.54939	4.02348	4.26124		TRIB1	3	3.95391	3.3464	3.54838		ZNF765	3	4.9547	3.17095	3.25315
SLC31A1	3	6.40738	3.79932	3.17733		TRIM25	3	2.19087	2.31612	2.36357		ZNF77	3	3.81444	4.72207	3.87467
SLC35B3	3	2.68809	2.33969	2.86493		TRIM27	3	2.18242	2.17097	2.6124		ZNF781	3	4.45827	3.11576	3.20265
SLC35G1	3	3.4932	6.22415	5.31972		TRIM36	3	4.24186	2.60914	2.55665		ZNF789	3	3.65472	3.19835	2.28812
SLC37A4	3	2.16924	5.01247	2.30827		TRIM5	3	4.48192	4.60761	4.07183		ZNF823	3	3.31844	2.40403	3.30115
SLC38A9	3	2.91124	3.64653	1.8525		TRIM69	3	4.95022	4.63376	5.11095		ZNF826P	3	1.86303	2.70001	5.50068
SLC39A14	3	2.50777	2.75364	3.35316		TRIP13	3	2.90874	2.26944	4.25873		ZNF85	3	3.99759	3.88243	2.50788
SLC39A4	3	3.33278	5.21933	2.61992		TRMT1L	3	2.35082	2.64343	3.61796		ZNF850	3	1.99869	2.42781	2.42875
SLC39A9	3	5.02393	4.33539	3.0008		TRMT2A	3	2.15777	3.70636	3.71509		ZNF861P	3	3.00009	3.60817	2.38688
SLC43A3	3	2.88464	3.69079	4.50929		TROAP	3	5.00907	4.47896	3.10248		ZNF93	3	2.80849	2.43134	2.56316
SLC44A1	3	2.8299	3.05971	3.27239		TRPM4	3	2.45266	2.86557	2.16119		ZNRF1	3	6.55375	8.24996	9.82186
SLC4A2	3	1.94618	1.80073	2.57848		TSHR	3	7.5276	6.59698	6.99512		ZWINT	3	5.27168	7.3093	7.48568
SLC7A11	3	6.37541	4.6141	3.34791		TSHZ2	3	5.35945	4.97581	5.17893
SLFN13	3	2.28911	1.8388	2.70411		TST	3	2.70682	5.55745	4.28957
SLMO1	3	2.9801	2.09855	4.59895		TTC17	3	4.31467	4.69827	2.10341
SMAD2	3	3.40989	2.78782	1.86102		TTK	3	5.93059	3.47072	4.99121
SMAD6	3	2.41721	2.48316	1.86894		TTLL7	3	3.09813	4.12823	3.33579
SMAD9	3	3.53781	3.82723	2.13531		TTTY10	3	2.86705	3.30509	2.62288
SMARCA1	3	2.88395	3.0197	3.36436		TXLNG2P	3	4.41246	5.50753	4.00129
SMARCAL1	3	3.45027	3.23358	2.76279		TXN	3	3.47302	2.24706	3.20432
SMC1A	3	5.37777	4.06102	3.68339		TXNDC15	3	3.17256	4.6518	4.96332
SMC2	3	6.57376	6.20669	6.88041		TYMS	3	6.67523	4.16625	6.32648
SMG9	3	2.58462	1.96781	3.73302		UBA5	3	2.69121	2.2945	2.74463
SMTN	3	5.03081	3.44049	2.29087		UBAP2	3	2.11403	2.07889	2.38659
SNAPC3	3	2.05373	2.26043	2.39705		UBE2C	3	4.00754	4.56294	5.4879
SNCA	3	4.36352	3.86529	3.60789		UBE2J1	3	4.39638	2.91005	3.9167
SNRNP25	3	2.64265	2.21363	3.29371		UBE2T	3	3.79223	4.29026	5.39418
SNTB1	3	1.87868	2.75212	5.2088		UBE3D	3	2.45651	2.94251	4.13831
SNTB2	3	4.49261	2.64997	2.98131		UBFD1	3	2.76518	2.0851	1.82741
SORBS2	3	2.89413	5.54718	4.09645		UCHL1	3	3.46491	3.85171	2.80084
SOX2	3	2.90462	4.41227	1.91016		UGDH	3	8.4107	4.9897	5.82513
SOX30	3	4.92121	5.17733	4.82053		UGGT1	3	3.89495	2.39181	3.08307
SOX6	3	2.69134	4.38471	1.83596		UGGT2	3	7.12715	3.78639	6.67136
SPA17	3	3.30071	3.00654	6.77934		UHRF1	3	5.90578	7.93507	5.82292
SPAG5	3	2.9739	2.82747	3.83233		UNC13D	3	2.89493	4.41719	3.51044
SPARC	3	2.52392	1.8651	3.92429		UQCRQ	3	2.42605	2.05016	2.64811
SPAST	3	3.47476	2.12739	2.9516		USO1	3	3.92065	3.04765	3.33503
SPATA5	3	2.98081	2.05641	2.27129		USP48	3	2.10646	2.88609	2.34879
SPATA6	3	3.27433	3.96694	5.95086		VANGL1	3	4.90096	6.47924	4.0363
SPATS2L	3	4.09685	1.769	3.12749		VCAN	3	3.03768	3.2123	3.39694
SPC24	3	2.98717	5.21834	5.16411		VDAC3	3	2.63773	2.7091	2.98879
SPC25	3	8.52529	5.65621	8.31614		VDR	3	6.03823	4.9859	4.77287
SPIN3	3	1.80281	1.91741	2.45481		VEGFA	3	6.01045	5.98652	4.18385
SPINT1	3	2.45607	2.51133	2.50959		VIMP	3	2.52337	2.01133	2.72797
SPRED1	3	6.53403	3.11047	2.87107		VMP1	3	2.02286	4.67737	4.75624
SRBD1	3	2.70861	2.48373	2.31873		VPS36	3	2.28143	2.55262	2.68551
SRCAP	3	2.41383	2.38086	1.94418		VPS41	3	3.71657	2.44446	1.95005
SRD5A1	3	3.18101	1.99259	2.71299		VPS45	3	2.85185	2.94701	4.06457
SRR	3	3.77147	2.39426	2.91923		VSIG10	3	4.12925	2.50697	3.01359
SRRM2-AS1	3	2.47252	2.57846	1.83827		VWA5A	3	7.66553	6.94025	4.86423
SS18L1	3	2.14854	2.3551	2.77126		VWDE	3	4.39159	1.98223	2.4422
SSRP1	3	2.20669	1.82848	2.12919		WBP2NL	3	3.83147	3.91943	4.45082
SSX2IP	3	2.18939	2.26626	4.92375		WBP5	3	3.90336	4.17836	4.64127
ST3GAL6	3	4.40181	5.80654	3.69066		WDFY3-AS2	3	3.23471	1.90967	3.03884
STAMBP	3	1.93403	2.08302	1.93327		WDR65	3	3.67512	4.62436	3.01428
STAMBPL1	3	2.18187	2.09548	2.77999		WDR67	3	3.98889	4.38654	3.04596
STAT1	3	1.8908	2.22213	1.97882		WDR76	3	2.53651	2.38115	3.88956
STAU2	3	2.77521	3.21553	2.29908		WFS1	3	3.33592	3.35857	4.38797
STIL	3	2.32276	2.64962	3.30233		WHSC1	3	3.1643	2.5059	2.8201
STK3	3	3.87664	3.8348	6.67434		WIPI1	3	3.33334	3.56123	3.86475
STK33	3	5.98321	3.04983	4.94173		WNT5B	3	4.91171	7.4641	6.83932
STMN1	3	3.31534	4.39854	4.18317		XBP1	3	3.68754	4.58925	4.09489
STOML1	3	2.93489	2.60378	3.36507		XRCC4	3	2.54575	4.94693	3.81662
STRA13	3	3.25479	2.91347	3.03211		XRN1	3	2.32065	2.11234	3.0006
STX7	3	2.65165	2.72395	2.85907		XRRA1	3	2.10702	2.00872	1.87509
STXBP4	3	6.35613	2.41101	1.81135		XYLB	3	3.09015	3.60601	3.59852
STYXL1	3	2.87928	6.4501	3.11194		YIF1A	3	2.53214	1.92914	3.23922
SUGT1	3	2.15403	1.74452	2.97009		YIF1B	3	2.28395	2.62423	5.32116
SUV39H2	3	3.55409	4.29137	8.11141		YIPF2	3	4.39328	3.39732	2.601
SV2B	3	4.14714	2.09287	2.31018		ZADH2	3	5.47042	2.17964	4.28771
SYK	3	2.92133	2.19179	2.03275		ZBED2	3	5.21019	9.30097	8.56478
SYNJ2	3	2.7085	2.30182	3.2619		ZBP1	3	2.90566	3.01395	3.3861
SYT12	3	1.98528	1.83211	4.31642		ZBTB38	3	3.80498	2.63689	3.37525
TAF1B	3	2.46659	2.394	3.96635		ZC2HC1A	3	3.68774	2.30403	3.12587
TAF9B	3	7.07818	1.97622	2.90941		ZC3HAV1L	3	4.78416	4.68583	4.99748
TALDO1	3	4.36898	4.49498	5.28167		ZDHHC11	3	2.56021	2.04684	3.86068
TANC1	3	2.02088	4.10797	4.26346		ZDHHC16	3	2.22724	3.82798	3.08953
TBC1D19	3	4.6826	3.70033	3.46678		ZFHX4-AS1	3	2.15884	4.46034	3.37629
TBC1D24	3	3.11904	2.7149	3.27352		ZFP41	3	4.16611	4.50853	2.40642
TBC1D8B	3	6.76939	6.29882	5.14232		ZKSCAN3	3	3.91431	4.11859	4.15614
TBCE	3	2.67474	2.40111	3.13264		ZMYND11	3	3.78699	4.03427	5.24121
TBCK	3	3.09417	2.50736	2.33919		ZMYND8	3	2.50143	3.87555	2.86676
TBL1X	3	2.51661	2.92558	2.54893		ZNF114	3	3.1724	3.8075	3.59799
TCAIM	3	7.54217	4.30274	3.38024		ZNF215	3	5.41711	4.28325	6.3611
TCF19	3	4.65462	4.63321	5.34898		ZNF248	3	6.43247	3.71234	3.35807
TCF4	3	1.88451	1.87431	1.99747		ZNF302	3	2.1135	2.12659	2.41623
TCHP	3	2.58518	4.35727	2.89764		ZNF32-AS3	3	4.78083	3.3491	1.83602
TCL1A	3	3.04183	3.77962	3.00108		ZNF382	3	3.89285	3.27663	3.3497
TCL6	3	2.06045	2.38858	4.30933		ZNF404	3	2.57544	4.24141	2.38347
TDRKH	3	2.87173	8.6822	5.46508		ZNF546	3	6.43918	4.43471	1.95755
TESPA1	3	3.12008	2.81696	1.95657		ZNF572	3	2.67341	3.91156	2.91423
TEX9	3	3.96632	2.5978	4.48177		ZNF594	3	2.5504	2.97769	2.76847
TFB1M	3	3.29311	2.91822	2.5544		ZNF609	3	3.32427	3.09975	4.89639
TFDP1	3	3.70186	3.18497	4.85081		ZNF691	3	2.25785	4.15114	2.57727
TGFB1I1	3	3.60494	2.42422	3.22559		ZNF697	3	2.42227	2.77327	2.39528
THAP10	3	2.01115	4.45071	2.01787		ZNF710	3	3.32434	3.14878	2.57447
THAP2	3	2.58406	2.41881	3.85378		ZNF718	3	4.38357	3.41463	3.49847
THEM4	3	2.1038	2.32466	3.23026		ZNF765	3	3.46709	4.2377	2.87699
THEM5	3	2.44208	2.76633	3.12086		ZNF780B	3	3.37534	2.90896	2.22142
THEM6	3	3.78045	2.3787	2.83457		ZNF835	3	2.9855	2.58326	4.50253
THG1L	3	2.63884	1.86334	1.98117		ZNRF1	3	6.08631	6.64208	7.75555
THNSL1	3	4.53083	4.27435	3.88207		ZRANB2	3	1.92444	2.03233	1.86632
THOC2	3	3.09954	3.43338	2.57173		ZWINT	3	5.77759	5.69754	6.86903
THSD7A	3	4.3169	5.0569	4.10585
THYN1	3	3.26649	3.30983	4.38664
TICRR	3	5.48133	5.50048	4.75385
TIMELESS	3	2.35115	3.0746	3.48816
TIMM13	3	2.10071	2.71965	2.88383
TIMM8B	3	1.86522	2.15703	2.08559
TIMMDC1	3	1.95196	2.39341	2.51912
TK1	3	7.64674	4.62303	5.87563
TLR10	3	3.79958	2.2831	2.83331
TM6SF1	3	2.50702	1.88317	2.65557
TM7SF3	3	2.10314	2.30247	2.16944
TMA16	3	3.41498	2.57923	4.01749
TMCO6	3	2.42888	4.36808	4.11598
TMEFF1	3	3.06819	5.64453	5.46548
TMEM104	3	2.61783	3.98705	3.45189
TMEM106C	3	4.01725	4.40815	4.50099
TMEM107	3	3.73434	4.38615	2.55927
TMEM126B	3	2.11879	2.32127	2.62739
TMEM14A	3	2.53847	2.93648	3.45043
TMEM14C	3	1.97856	1.93944	2.92956
TMEM161A	3	2.15746	2.5704	3.38551
TMEM161B-AS1	3	5.53575	4.43485	4.32936
TMEM163	3	2.73928	2.52279	3.53444
TMEM177	3	2.25514	2.226	3.07048
TMEM182	3	6.17552	3.97944	4.64594
TMEM194A	3	2.1714	2.23143	3.16424
TMEM201	3	3.65024	2.1737	1.89486
TMEM218	3	5.66534	2.61315	4.6283
TMEM230	3	2.00212	2.16812	1.79181
TMEM53	3	2.13695	2.96507	3.98869
TMEM97	3	3.82224	4.0482	4.03949
TMLHE	3	3.01489	5.61717	2.00034
TMSB15A	3	2.56621	5.38127	6.58944
TMTC2	3	4.92774	5.52404	4.81886
TNFAIP8L2	3	2.86058	4.53829	5.09385
TNFRSF17	3	2.22225	4.0536	2.75957
TNFSF10	3	4.13831	4.9137	3.80626
TNFSF13B	3	3.04551	1.96906	5.91847
TNPO1	3	2.87002	2.35541	5.00108
TOMM5	3	2.6109	2.46005	2.97467
TONSL	3	5.68102	4.3474	3.41544
TOP2A	3	6.07746	4.97051	5.92193
TOR1AIP2	3	3.16897	5.01332	3.07477
TOX	3	3.181	2.2725	3.51137
TOX3	3	4.14492	3.39059	3.2039
TPGS2	3	3.07803	2.97691	3.46609
TPI1	3	3.83835	4.7119	4.0165
TPM4	3	2.47836	3.09742	1.97033
TPMT	3	2.71378	4.84619	5.25095
TPRG1	3	2.15367	6.65534	8.17374
TPX2	3	5.407	4.66797	9.35174
TRAIP	3	4.80149	4.03824	4.96098
TRIM27	3	1.92025	2.17117	2.6546
TRIM36	3	3.0622	1.8219	2.71569
TRIM5	3	4.94813	3.95598	4.34423
TRIM6	3	4.36903	3.18199	5.81305
TRIM69	3	3.08024	4.09343	2.81219
TRIOBP	3	1.81046	1.82282	2.85214
TRIP13	3	3.61153	3.7305	4.77502
TRIQK	3	4.04973	5.56902	3.84614
TRMT10A	3	2.61569	2.47396	2.73933
TRMT1L	3	2.46309	3.32536	3.62233
TRMT2A	3	2.29542	3.16304	4.4675
TRMT5	3	1.95588	1.79504	2.24778
TRO	3	2.25818	2.033	2.22049
TROAP	3	5.19012	5.01108	2.79094
TRPA1	3	5.07321	3.52752	3.72561
TRPC4	3	2.31538	4.85592	1.8681
TSHR	3	3.99748	2.83162	1.78065
TSHZ2	3	3.06325	4.96779	4.31549
TSPAN10	3	2.2506	3.09019	3.29277
TSPAN4	3	4.59786	1.90575	2.45174
TST	3	2.77027	5.58292	3.96105
TTC16	3	3.12612	1.75798	3.99569
TTC22	3	3.80921	2.14739	5.03452
TTC26	3	3.50678	4.45542	3.34997
TTC39A	3	1.80018	2.19763	2.49415
TTC39C	3	2.17351	2.51745	2.56935
TTC9C	3	1.98809	1.78352	1.99528
TTF2	3	2.81039	2.47611	4.15306
TTK	3	6.15114	4.4422	4.88822
TTLL12	3	1.84995	2.16942	3.42313
TTLL4	3	2.89576	2.45206	3.04395
TTN	3	2.96078	3.77637	3.64774
TUBB	3	3.11401	3.29034	3.77218
TUBG1	3	2.66158	2.61618	4.69781
TXN	3	3.5181	2.87472	3.64917
TYMS	3	8.0103	6.46905	7.57476
UBAC2-AS1	3	4.19125	5.02644	2.14407
UBASH3B	3	2.68625	2.03018	2.75741
UBE2C	3	4.73869	6.18146	5.90805
UBE2T	3	4.95521	5.69331	6.41718
UBFD1	3	3.2268	3.25075	2.51384
UBR2	3	1.82129	3.14324	2.91377
UCHL1	3	2.15355	3.35864	2.57859
UGDH	3	7.85965	4.80491	5.05551
UHRF1	3	8.40964	10.5459	8.02483
UNC13D	3	3.53306	3.83569	2.79805
UNC5C	3	3.66332	1.86537	3.16769
UNG	3	5.23164	3.84685	4.24778
UQCC	3	3.99094	4.53251	1.82735
UQCRC1	3	1.87811	1.80352	2.15808
UQCRQ	3	1.9801	1.96369	2.13879
USO1	3	3.20482	2.14688	2.34064
USP25	3	2.21542	2.2545	2.65316
VANGL1	3	4.71849	4.40318	4.76663
VDAC3	3	2.57542	2.49851	3.22037
VDR	3	3.16461	3.00064	2.34792
VEGFA	3	3.82085	3.33105	3.10019
VGLL3	3	2.70235	5.8952	2.64796
VKORC1L1	3	2.53887	2.34037	3.80737
VMP1	3	3.92383	6.44667	5.43535
VNN3	3	2.06012	2.66667	4.22695
VPS35	3	2.38724	2.78513	3.79667
VPS41	3	4.33061	4.06539	2.98576
VPS45	3	3.08187	3.11679	4.50672
VRK2	3	3.21908	2.74419	3.19752
VSIG10	3	5.02645	1.91284	3.28176
VWA5A	3	4.70714	4.81745	2.16029
VWDE	3	3.40833	3.11375	5.80298
WBP1L	3	2.10073	2.00388	2.30104
WBP2NL	3	3.64919	3.10654	2.27045
WBP5	3	3.56125	4.24928	4.02162
WDHD1	3	4.23884	3.20323	4.08075
WDR1	3	2.10175	2.65094	2.29993
WDR12	3	3.04261	3.10303	3.69234
WDR18	3	2.07296	5.50072	3.9018
WDR3	3	2.38796	2.28164	2.66389
WDR4	3	2.27728	2.61388	3.19847
WDR54	3	1.98597	3.78648	2.34292
WDR59	3	3.06004	2.47283	4.88837
WDR61	3	2.39889	2.32981	3.02676
WDR62	3	4.04483	2.14482	2.59328
WDR67	3	4.29809	4.17521	6.26153
WDR76	3	4.39964	3.36983	4.50054
WDR77	3	2.65866	3.60572	4.04452
WFDC2	3	3.51558	3.09331	2.84517
WHSC1	3	3.24606	1.90357	2.31003
WISP1	3	2.15291	4.77136	3.39657
WLS	3	4.21383	4.31112	2.75332
XRCC4	3	3.28192	6.50768	4.48864
XYLB	3	4.56286	3.83294	2.3596
YIPF2	3	2.56573	3.46027	2.04773
ZAK	3	3.37892	2.19208	3.37159
ZAN	3	2.8727	2.56378	2.36412
ZBED2	3	5.77261	10.4829	9.07296
ZC2HC1A	3	3.05176	2.76256	1.90363
ZC2HC1C	3	2.39678	3.37337	2.12459
ZC3H12C	3	5.1058	2.77579	4.26211
ZC3HAV1L	3	3.8756	5.72248	4.28068
ZCWPW2	3	2.43009	3.68442	3.58612
ZDHHC11	3	2.99812	1.74774	4.1974
ZDHHC16	3	2.59042	4.10973	3.30918
ZFP41	3	3.63888	3.94675	2.70432
ZFYVE21	3	1.82736	3.21874	2.36687
ZKSCAN3	3	4.49274	3.97671	4.58944
ZMYM6	3	3.88187	2.7403	4.21879
ZMYND8	3	2.13931	3.63132	2.06369
ZNF114	3	4.28941	5.13478	4.62961
ZNF117	3	5.00435	3.92058	3.42389
ZNF132	3	2.83971	5.31381	5.41598
ZNF200	3	2.37314	2.4859	3.29214
ZNF215	3	2.37288	3.5547	4.67299
ZNF232	3	1.87572	2.50859	2.97223
ZNF248	3	5.69501	2.23457	2.54773
ZNF252P	3	3.37314	4.84987	3.87996
ZNF287	3	5.26844	5.65515	1.97929
ZNF347	3	4.73493	2.19191	2.23194
ZNF367	3	2.92189	2.30833	2.70578
ZNF382	3	5.00238	4.68259	4.32868
ZNF397	3	2.41809	1.94965	5.04459
ZNF404	3	3.1489	4.37883	2.79014
ZNF439	3	2.8413	2.97367	1.957
ZNF471	3	3.6944	3.70069	3.61773
ZNF567	3	3.45887	3.14231	2.8812
ZNF572	3	3.78786	4.99222	3.21305
ZNF582-AS1	3	3.26855	2.41241	1.91522
ZNF594	3	3.37074	3.62107	3.30418
ZNF599	3	1.8596	3.42053	2.17565
ZNF605	3	2.1321	1.96238	2.78332
ZNF609	3	2.85442	2.86859	4.76147
ZNF642	3	2.26226	1.85588	2.29231
ZNF674	3	5.53991	4.73253	2.5547
ZNF691	3	3.77456	4.62952	3.56139
ZNF718	3	5.49281	3.64029	4.35273
ZNF765	3	4.53325	3.3186	2.74
ZNF77	3	3.94186	3.7955	3.75793
ZNF771	3	1.90195	3.71007	3.68085
ZNF780A	3	6.75259	3.03487	3.97144
ZNF781	3	5.23388	3.75951	2.43239
ZNF788	3	2.09851	2.00014	3.17072
ZNF789	3	3.38325	2.9546	2.35579
ZNF823	3	3.97943	2.46647	3.89357
ZNF826P	3	3.07987	3.18384	5.25511
ZNF85	3	5.4055	4.5005	3.01289
ZNF93	3	2.95236	1.8299	2.30093
ZNRF1	3	6.91725	7.13174	8.83295
ZNRF2P1	3	3.07498	2.42045	3.72859
ZSCAN30	3	4.8352	2.19729	5.11405
ZWINT	3	6.80238	7.51565	7.58974
