# Supplementary material for: Uncovering MicroRNA Regulatory Hubs that Modulate Plasma Cell Differentiation
Source: Sci Rep. 2015 Dec 11;5:17957. doi: 10.1038/srep17957 (PMC4675970; doi:10.1038/srep17957)
Supplement: Supplementary Table S4 [file srep17957-s5.xls]

## Sheet: Sheet1
Table S4. The predicted target TFs of miRNAs by 6 miRNA softwares.
						miRNA softwares
All Targets by 7 prediction	geneSymbol	Gene expression	miRanda	TargetScan_conserved	TargetScan_poorly conserved	picTar4	picTar5	mirTarBase	miRDB (V5)	SUPPORT
hsa-miR-4284	BACH2	FCD5(+)_down	1	1	1	0	0	0	1	4
hsa-miR-4505	BACH2	FCD5(+)_down	1	0	1	0	0	0	0	2
hsa-miR-4530	BACH2	FCD5(+)_down	1	0	1	0	0	0	0	2
hsa-miR-148a-3p	BACH2	FCD5(+)_down	1	1	0	1	1	0	1	5
hsa-miR-130b-3p	BACH2	FCD5(+)_down	1	1	0	1	1	0	0	4
hsa-miR-1207-5p	BACH2	FCD5(+)_down	1	0	1	0	0	0	0	2
hsa-miR-1246	BACH2	FCD5(+)_down	0	1	0	0	0	0	0	1
hsa-miR-4741	BACH2	FCD5(+)_down	1	0	1	0	0	0	0	2
hsa-miR-575	BACH2	FCD5(+)_down	1	0	1	0	0	0	0	2
hsa-miR-630	BACH2	FCD5(+)_down	1	0	1	0	0	0	0	2
hsa-miR-3135b	BACH2	FCD5(+)_down	1	0	1	0	0	0	0	2
hsa-miR-3679-5p	BACH2	FCD5(+)_down	1	0	1	0	0	0	0	2
hsa-miR-4486	BACH2	FCD5(+)_down	0	0	1	0	0	0	0	1
hsa-miR-5703	BACH2	FCD5(+)_down	1	0	0	0	0	0	0	1
hsa-miR-425-5p	BACH2	FCD5(+)_down	1	0	1	0	0	0	0	2
hsa-miR-6165	BACH2	FCD5(+)_down	0	0	0	0	0	0	1	1
hsa-miR-15b-5p	BACH2	FCD5(+)_down	1	1	0	1	1	0	1	5
hsa-miR-22-3p	BACH2	FCD5(+)_down	0	0	0	1	1	0	0	2
hsa-miR-1273g-3p	BACH2	FCD5(+)_down	1	0	0	0	0	0	0	1
hsa-miR-3162-5p	BACH2	FCD5(+)_down	0	0	1	0	0	0	0	1
hsa-miR-4286	BACH2	FCD5(+)_down	1	1	1	0	0	0	1	4
hsa-miR-1227-5p	BACH2	FCD5(+)_down	0	0	0	0	0	0	1	1
hsa-miR-34a-5p	BACH2	FCD5(+)_down	0	0	1	1	0	0	0	2
hsa-miR-183-5p	BACH2	FCD5(+)_down	1	1	0	1	1	0	1	5
hsa-miR-1276	BACH2	FCD5(+)_down	1	0	1	0	0	0	0	2
hsa-miR-1303	BACH2	FCD5(+)_down	0	0	1	0	0	0	0	1
hsa-miR-1304-3p	BACH2	FCD5(+)_down	1	0	0	0	0	0	0	1
hsa-miR-1304-5p	BACH2	FCD5(+)_down	1	1	1	0	0	0	1	4
hsa-miR-130a-3p	BACH2	FCD5(+)_down	1	1	0	1	1	0	0	4
hsa-miR-149-5p	BACH2	FCD5(+)_down	1	0	1	0	0	0	0	2
hsa-miR-155-3p	BACH2	FCD5(+)_down	1	0	0	0	0	0	1	2
hsa-miR-182-5p	BACH2	FCD5(+)_down	1	1	0	0	1	0	1	4
hsa-miR-183-3p	BACH2	FCD5(+)_down	1	0	0	0	0	0	1	2
hsa-miR-185-5p	BACH2	FCD5(+)_down	1	0	1	0	0	0	1	3
hsa-miR-20b-3p	BACH2	FCD5(+)_down	1	0	0	0	0	0	1	2
hsa-miR-219a-1-3p	BACH2	FCD5(+)_down	0	0	1	0	0	0	0	1
hsa-miR-24-3p	BACH2	FCD5(+)_down	1	0	1	0	0	0	0	2
hsa-miR-296-3p	BACH2	FCD5(+)_down	0	1	0	0	0	0	0	1
hsa-miR-301a-3p	BACH2	FCD5(+)_down	1	1	0	1	1	0	0	4
hsa-miR-301b-3p	BACH2	FCD5(+)_down	0	1	0	0	0	0	0	1
hsa-miR-3175	BACH2	FCD5(+)_down	0	1	1	0	0	0	0	2
hsa-miR-345-5p	BACH2	FCD5(+)_down	1	0	1	0	0	0	1	3
hsa-miR-34c-5p	BACH2	FCD5(+)_down	0	0	1	0	0	0	0	1
hsa-miR-3653-3p	BACH2	FCD5(+)_down	0	0	1	0	0	0	0	1
hsa-miR-365a-5p	BACH2	FCD5(+)_down	1	0	0	0	0	0	0	1
hsa-miR-3662	BACH2	FCD5(+)_down	1	1	1	0	0	0	1	4
hsa-miR-3928-3p	BACH2	FCD5(+)_down	0	0	1	0	0	0	0	1
hsa-miR-423-5p	BACH2	FCD5(+)_down	1	1	0	0	0	0	0	2
hsa-miR-4326	BACH2	FCD5(+)_down	0	0	1	0	0	0	0	1
hsa-miR-4504	BACH2	FCD5(+)_down	0	1	0	0	0	0	0	1
hsa-miR-4516	BACH2	FCD5(+)_down	1	0	1	0	0	0	1	3
hsa-miR-4518	BACH2	FCD5(+)_down	1	0	1	0	0	0	0	2
hsa-miR-4537	BACH2	FCD5(+)_down	1	0	1	0	0	0	0	2
hsa-miR-4690-5p	BACH2	FCD5(+)_down	1	0	1	0	0	0	0	2
hsa-miR-484	BACH2	FCD5(+)_down	1	0	1	0	0	0	0	2
hsa-miR-629-5p	BACH2	FCD5(+)_down	1	0	1	0	0	0	0	2
hsa-miR-877-5p	BACH2	FCD5(+)_down	0	1	0	0	0	0	0	1
hsa-miR-93-3p	BACH2	FCD5(+)_down	1	0	0	0	0	0	0	1
hsa-miR-96-5p	BACH2	FCD5(+)_down	1	1	0	0	1	0	0	3
hsa-miR-1290	BACH2	FCD5(+)_down	0	0	1	0	0	0	0	1
hsa-miR-130b-5p	BACH2	FCD5(+)_down	1	0	0	0	0	0	0	1
hsa-miR-188-5p	BACH2	FCD5(+)_down	0	0	1	0	0	0	0	1
hsa-miR-1915	BACH2	FCD5(+)_down	0	1	1	0	0	0	0	2
hsa-miR-93-5p	BCL6	DOWN	0	0	1	1	1	0	0	3
hsa-miR-494	BCL6	DOWN	1	0	1	0	0	0	0	2
hsa-miR-3135b	BCL6	DOWN	1	0	1	0	0	0	1	3
hsa-miR-5703	BCL6	DOWN	1	0	0	0	0	0	1	2
hsa-miR-6085	BCL6	DOWN	0	0	0	0	0	0	1	1
hsa-miR-1229-5p	BCL6	DOWN	0	0	0	0	0	0	1	1
hsa-miR-34a-5p	BCL6	DOWN	1	0	1	1	0	0	1	4
hsa-miR-183-5p	BCL6	DOWN	0	0	1	1	0	0	0	2
hsa-let-7f-1-3p	BCL6	DOWN	1	0	0	0	0	0	0	1
hsa-miR-20b-5p	BCL6	DOWN	0	0	1	0	0	0	0	1
hsa-miR-34c-5p	BCL6	DOWN	1	0	1	1	0	0	1	4
hsa-miR-3662	BCL6	DOWN	1	1	0	0	0	0	1	3
hsa-miR-4516	BCL6	DOWN	1	0	1	0	0	0	1	3
hsa-miR-130b-5p	BCL6	DOWN	1	0	0	0	0	0	1	2
hsa-miR-155-5p	BCL6	DOWN	0	0	0	0	0	1	0	1
hsa-miR-21-5p	BCL6	DOWN	0	0	0	0	0	1	0	1
hsa-miR-155-5p	FOXP1	ALL_down	0	0	1	0	0	0	0	1
hsa-miR-21-5p	FOXP1	ALL_down	1	0	1	0	0	0	0	2
hsa-miR-365a-3p	FOXP1	ALL_down	0	0	1	0	0	0	0	1
hsa-miR-4459	FOXP1	ALL_down	1	0	0	0	0	0	1	2
hsa-miR-6724-5p	FOXP1	ALL_down	0	0	0	0	0	0	1	1
hsa-miR-1207-5p	FOXP1	ALL_down	0	0	1	0	0	0	0	1
hsa-miR-575	FOXP1	ALL_down	0	0	1	0	0	0	0	1
hsa-miR-642a-3p	FOXP1	ALL_down	1	0	0	0	0	0	0	1
hsa-miR-3679-5p	FOXP1	ALL_down	1	1	0	0	0	0	0	2
hsa-miR-4486	FOXP1	ALL_down	0	0	1	0	0	0	0	1
hsa-miR-148a-3p	FOXP1	ALL_down	1	0	1	0	0	0	0	2
hsa-miR-34a-5p	FOXP1	ALL_down	1	1	0	1	1	1	1	6
hsa-miR-130b-3p	FOXP1	ALL_down	1	1	0	0	0	0	1	3
hsa-miR-22-3p	FOXP1	ALL_down	1	1	0	0	0	0	0	2
hsa-miR-3162-5p	FOXP1	ALL_down	1	0	1	0	0	0	0	2
hsa-miR-183-5p	FOXP1	ALL_down	1	1	0	1	1	0	1	5
hsa-let-7f-1-3p	FOXP1	ALL_down	1	0	0	0	0	0	0	1
hsa-miR-1303	FOXP1	ALL_down	1	0	1	0	0	0	1	3
hsa-miR-130a-3p	FOXP1	ALL_down	1	1	0	0	0	0	0	2
hsa-miR-130b-5p	FOXP1	ALL_down	1	0	0	0	0	0	1	2
hsa-miR-1915	FOXP1	ALL_down	0	0	1	0	0	0	0	1
hsa-miR-138-1-3p	FOXP1	ALL_down	1	0	0	0	0	0	0	1
hsa-miR-149-5p	FOXP1	ALL_down	0	0	1	0	0	0	0	1
hsa-miR-22-5p	FOXP1	ALL_down	1	0	0	0	0	0	0	1
hsa-miR-301a-3p	FOXP1	ALL_down	1	1	0	0	0	0	0	2
hsa-miR-301b-3p	FOXP1	ALL_down	0	1	0	0	0	0	0	1
hsa-miR-345-5p	FOXP1	ALL_down	1	0	1	0	0	0	0	2
hsa-miR-34c-5p	FOXP1	ALL_down	1	1	0	1	1	0	1	5
hsa-miR-3662	FOXP1	ALL_down	0	1	0	0	0	0	0	1
hsa-miR-3911	FOXP1	ALL_down	1	0	1	0	0	0	0	2
hsa-miR-4326	FOXP1	ALL_down	0	0	1	0	0	0	0	1
hsa-miR-4435	FOXP1	ALL_down	0	0	1	0	0	0	0	1
hsa-miR-4516	FOXP1	ALL_down	0	0	1	0	0	0	0	1
hsa-miR-4518	FOXP1	ALL_down	0	0	1	0	0	0	0	1
hsa-miR-4521	FOXP1	ALL_down	1	0	1	0	0	0	0	2
hsa-miR-4745-5p	FOXP1	ALL_down	0	0	1	0	0	0	0	1
hsa-miR-4802-3p	FOXP1	ALL_down	1	0	0	0	0	0	0	1
hsa-miR-548ap-5p	FOXP1	ALL_down	1	0	0	0	0	0	0	1
hsa-miR-548j-5p	FOXP1	ALL_down	0	0	1	0	0	0	0	1
hsa-miR-589-5p	FOXP1	ALL_down	0	0	1	0	0	0	0	1
hsa-miR-96-5p	FOXP1	ALL_down	1	0	0	0	0	0	0	1
hsa-miR-98-5p	FOXP1	ALL_down	0	1	0	0	0	0	0	1
hsa-miR-1587	PAX5	qPCR_Down_FCD3_up	1	1	1	0	0	0	0	3
hsa-miR-4459	PAX5	qPCR_Down_FCD3_up	1	1	1	0	0	0	0	3
hsa-miR-4505	PAX5	qPCR_Down_FCD3_up	1	1	1	0	0	0	1	4
hsa-miR-5787	PAX5	qPCR_Down_FCD3_up	0	0	0	0	0	0	1	1
hsa-miR-1207-5p	PAX5	qPCR_Down_FCD3_up	0	0	1	0	0	0	0	1
hsa-miR-4741	PAX5	qPCR_Down_FCD3_up	0	0	1	0	0	0	0	1
hsa-miR-638	PAX5	qPCR_Down_FCD3_up	0	0	1	0	0	0	0	1
hsa-miR-2861	PAX5	qPCR_Down_FCD3_up	1	0	1	0	0	0	0	2
hsa-miR-3135b	PAX5	qPCR_Down_FCD3_up	1	0	1	0	0	0	0	2
hsa-miR-5703	PAX5	qPCR_Down_FCD3_up	1	0	0	0	0	0	1	2
hsa-miR-1227-5p	PAX5	qPCR_Down_FCD3_up	0	0	0	0	0	0	1	1
hsa-miR-4687-3p	PAX5	qPCR_Down_FCD3_up	1	0	1	0	0	0	0	2
hsa-miR-22-3p	PAX5	qPCR_Down_FCD3_up	1	0	1	0	0	0	0	2
hsa-miR-3162-5p	PAX5	qPCR_Down_FCD3_up	1	0	1	0	0	0	0	2
hsa-miR-148a-5p	PAX5	qPCR_Down_FCD3_up	1	0	0	0	0	0	0	1
hsa-miR-1915	PAX5	qPCR_Down_FCD3_up	0	0	1	0	0	0	0	1
hsa-miR-210-3p	PAX5	qPCR_Down_FCD3_up	0	0	1	0	0	0	0	1
hsa-miR-301a-5p	PAX5	qPCR_Down_FCD3_up	1	0	0	0	0	0	0	1
hsa-miR-183-5p	PAX5	qPCR_Down_FCD3_up	1	0	1	0	0	0	0	2
hsa-miR-1276	PAX5	qPCR_Down_FCD3_up	1	0	1	0	0	0	0	2
hsa-miR-1304-3p	PAX5	qPCR_Down_FCD3_up	1	0	0	0	0	0	0	1
hsa-miR-149-5p	PAX5	qPCR_Down_FCD3_up	1	0	1	0	0	0	0	2
hsa-miR-185-5p	PAX5	qPCR_Down_FCD3_up	1	0	1	0	0	0	0	2
hsa-miR-3176	PAX5	qPCR_Down_FCD3_up	1	0	1	0	0	0	0	2
hsa-miR-345-5p	PAX5	qPCR_Down_FCD3_up	0	0	1	0	0	0	0	1
hsa-miR-3653-3p	PAX5	qPCR_Down_FCD3_up	0	0	1	0	0	0	0	1
hsa-miR-3928-3p	PAX5	qPCR_Down_FCD3_up	0	0	1	0	0	0	0	1
hsa-miR-423-5p	PAX5	qPCR_Down_FCD3_up	1	0	1	0	0	0	0	2
hsa-miR-4435	PAX5	qPCR_Down_FCD3_up	1	0	1	0	0	0	0	2
hsa-miR-4485-3p	PAX5	qPCR_Down_FCD3_up	0	0	1	0	0	0	0	1
hsa-miR-4516	PAX5	qPCR_Down_FCD3_up	1	1	0	0	0	0	1	3
hsa-miR-4518	PAX5	qPCR_Down_FCD3_up	1	0	1	0	0	0	0	2
hsa-miR-4746-5p	PAX5	qPCR_Down_FCD3_up	1	0	1	0	0	0	0	2
hsa-miR-4802-3p	PAX5	qPCR_Down_FCD3_up	0	0	1	0	0	0	0	1
hsa-miR-484	PAX5	qPCR_Down_FCD3_up	1	0	1	0	0	0	0	2
hsa-miR-574-5p	PAX5	qPCR_Down_FCD3_up	0	0	0	0	0	0	1	1
hsa-miR-93-3p	PAX5	qPCR_Down_FCD3_up	1	0	0	0	0	0	0	1
hsa-let-7b-5p	IRF4	FCD5(+)_up	1	0	1	0	0	0	0	2
hsa-let-7g-5p	IRF4	FCD5(+)_up	1	0	1	0	0	0	0	2
hsa-let-7i-5p	IRF4	FCD5(+)_up	1	0	1	0	0	0	0	2
hsa-miR-16-5p	IRF4	FCD5(+)_up	1	1	0	0	0	0	1	3
hsa-miR-195-5p	IRF4	FCD5(+)_up	1	1	0	0	0	0	1	3
hsa-miR-26a-5p	IRF4	FCD5(+)_up	1	0	1	0	0	0	1	3
hsa-miR-26b-5p	IRF4	FCD5(+)_up	1	0	1	0	0	0	1	3
hsa-miR-30e-5p	IRF4	FCD5(+)_up	1	1	0	1	0	0	1	4
hsa-miR-222-3p	IRF4	FCD5(+)_up	1	0	1	0	0	0	0	2
hsa-let-7c	IRF4	FCD5(+)_up	1	0	0	0	0	0	0	1
hsa-miR-15a-5p	IRF4	FCD5(+)_up	1	1	0	0	0	0	1	3
hsa-miR-30b-5p	IRF4	FCD5(+)_up	1	1	0	1	0	0	1	4
hsa-miR-3653	IRF4	FCD5(+)_up	1	0	0	0	0	0	0	1
hsa-miR-486-5p	IRF4	FCD5(+)_up	0	0	1	0	0	0	0	1
hsa-miR-186-5p	IRF4	FCD5(+)_up	1	1	0	0	0	0	0	2
hsa-miR-221-3p	IRF4	FCD5(+)_up	1	0	1	0	0	0	0	2
hsa-miR-27a-3p	IRF4	FCD5(+)_up	1	1	1	1	0	0	1	5
hsa-miR-30e-3p	IRF4	FCD5(+)_up	1	0	0	0	0	0	1	2
hsa-miR-664a-3p	IRF4	FCD5(+)_up	0	0	1	0	0	0	0	1
hsa-let-7a-5p	IRF4	FCD5(+)_up	1	0	1	0	0	0	0	2
hsa-miR-342-3p	IRF4	FCD5(+)_up	1	0	1	0	0	0	0	2
hsa-let-7f-5p	IRF4	FCD5(+)_up	1	0	1	0	0	0	0	2
hsa-miR-30c-5p	IRF4	FCD5(+)_up	1	1	0	1	0	0	1	4
hsa-miR-4763-3p	IRF4	FCD5(+)_up	0	0	1	0	0	0	0	1
hsa-miR-125b-5p	IRF4	FCD5(+)_up	1	1	1	1	0	1	1	6
hsa-let-7c-5p	IRF4	FCD5(+)_up	0	0	1	0	0	0	0	1
hsa-miR-1179	IRF4	FCD5(+)_up	0	0	1	0	0	0	0	1
hsa-miR-125a-5p	IRF4	FCD5(+)_up	1	1	1	1	0	0	1	5
hsa-miR-141-5p	IRF4	FCD5(+)_up	1	0	0	0	0	0	1	2
hsa-miR-181a-2-3p	IRF4	FCD5(+)_up	1	0	0	0	0	0	1	2
hsa-miR-199b-5p	IRF4	FCD5(+)_up	0	0	1	0	0	0	0	1
hsa-miR-200a-5p	IRF4	FCD5(+)_up	1	0	0	0	0	0	0	1
hsa-miR-200b-3p	IRF4	FCD5(+)_up	1	0	1	0	0	0	0	2
hsa-miR-200b-5p	IRF4	FCD5(+)_up	1	0	0	0	0	0	0	1
hsa-miR-221-5p	IRF4	FCD5(+)_up	1	0	0	0	0	0	0	1
hsa-miR-26b-3p	IRF4	FCD5(+)_up	1	0	0	0	0	0	0	1
hsa-miR-28-3p	IRF4	FCD5(+)_up	1	0	1	0	0	0	0	2
hsa-miR-29a-5p	IRF4	FCD5(+)_up	1	0	0	0	0	0	0	1
hsa-miR-30a-3p	IRF4	FCD5(+)_up	1	0	0	0	0	0	1	2
hsa-miR-3150a-3p	IRF4	FCD5(+)_up	0	0	0	0	0	0	1	1
hsa-miR-3202	IRF4	FCD5(+)_up	1	0	1	0	0	0	1	3
hsa-miR-328-3p	IRF4	FCD5(+)_up	0	0	1	0	0	0	0	1
hsa-miR-429	IRF4	FCD5(+)_up	1	0	1	0	0	0	0	2
hsa-miR-4458	IRF4	FCD5(+)_up	1	0	1	0	0	0	0	2
hsa-miR-4464	IRF4	FCD5(+)_up	0	0	1	0	0	0	0	1
hsa-miR-4724-5p	IRF4	FCD5(+)_up	0	0	1	0	0	0	0	1
hsa-miR-486-3p	IRF4	FCD5(+)_up	1	0	1	0	0	0	0	2
hsa-miR-499a-5p	IRF4	FCD5(+)_up	0	0	1	0	0	0	0	1
hsa-miR-548ak	IRF4	FCD5(+)_up	1	0	1	0	0	0	0	2
hsa-miR-548ap-3p	IRF4	FCD5(+)_up	1	0	0	0	0	0	1	2
hsa-miR-579-3p	IRF4	FCD5(+)_up	0	0	1	0	0	0	0	1
hsa-miR-101-3p	PRDM1	FCD5(+)_up	0	0	1	0	0	0	0	1
hsa-miR-222-3p	PRDM1	FCD5(+)_up	0	0	1	0	0	0	0	1
hsa-miR-223-3p	PRDM1	FCD5(+)_up	1	1	1	1	0	0	1	5
hsa-let-7b-5p	PRDM1	FCD5(+)_up	0	1	0	0	0	1	0	2
hsa-let-7g-5p	PRDM1	FCD5(+)_up	0	1	0	0	0	0	0	1
hsa-let-7i-5p	PRDM1	FCD5(+)_up	0	1	0	0	0	0	0	1
hsa-miR-140-5p	PRDM1	FCD5(+)_up	1	0	1	1	0	0	1	4
hsa-miR-30e-5p	PRDM1	FCD5(+)_up	1	1	0	1	1	0	1	5
hsa-let-7c	PRDM1	FCD5(+)_up	0	1	0	0	0	0	0	1
hsa-miR-142-5p	PRDM1	FCD5(+)_up	1	0	1	0	0	0	0	2
hsa-miR-29a-3p	PRDM1	FCD5(+)_up	1	0	1	0	0	0	1	3
hsa-miR-29c-3p	PRDM1	FCD5(+)_up	1		1	0	0	0	1	3
hsa-miR-30b-5p	PRDM1	FCD5(+)_up	1		0	1	1	0	1	4
hsa-miR-106b-5p	PRDM1	FCD5(+)_up	0	0	1	0	0	0	0	1
hsa-miR-186-5p	PRDM1	FCD5(+)_up	1	1	0	1	0	0	0	3
hsa-miR-221-3p	PRDM1	FCD5(+)_up	0	0	1	0	0	0	0	1
hsa-miR-29b-3p	PRDM1	FCD5(+)_up	1	0	1	0	0	0	1	3
hsa-miR-30e-3p	PRDM1	FCD5(+)_up	1	0	0	0	0	0	1	2
hsa-miR-374a-5p	PRDM1	FCD5(+)_up	1	0	1	0	0	0	1	3
hsa-let-7a-5p	PRDM1	FCD5(+)_up	0	1	0	0	0	1	0	2
hsa-let-7f-5p	PRDM1	FCD5(+)_up	0	1	0	0	0	1	0	2
hsa-miR-30c-5p	PRDM1	FCD5(+)_up	1	1	0	1	1	0	1	5
hsa-miR-374b-5p	PRDM1	FCD5(+)_up	1	0	1	0	0	0	1	3
hsa-miR-4763-3p	PRDM1	FCD5(+)_up	1	0	1	0	0	0	0	2
hsa-miR-125b-5p	PRDM1	FCD5(+)_up	1	1	0	1	1	1	1	6
hsa-let-7c-5p	PRDM1	FCD5(+)_up	0	0	0	0	0	0	0	0
hsa-miR-100-5p	PRDM1	FCD5(+)_up	0	0	1	0	0	0	0	1
hsa-miR-125a-5p	PRDM1	FCD5(+)_up	1	1	0	1	0	0	1	4
hsa-miR-141-3p	PRDM1	FCD5(+)_up	1	0	1	0	0	0	0	2
hsa-miR-141-5p	PRDM1	FCD5(+)_up	1	0	0	0	0	0	0	1
hsa-miR-181a-5p	PRDM1	FCD5(+)_up	1	1	0	0	0	0	1	3
hsa-miR-200a-3p	PRDM1	FCD5(+)_up	1	0	1	0	0	0	0	2
hsa-miR-200b-3p	PRDM1	FCD5(+)_up	1	1	1	1	0	0	1	5
hsa-miR-20a-5p	PRDM1	FCD5(+)_up	0	0	1	0	0	0	0	1
hsa-miR-27a-5p	PRDM1	FCD5(+)_up	1	0	0	0	0	0	1	2
hsa-miR-30a-3p	PRDM1	FCD5(+)_up	1	0	0	0	0	0	1	2
hsa-miR-3136-5p	PRDM1	FCD5(+)_up	1	0	1	0	0	0	1	3
hsa-miR-3150a-3p	PRDM1	FCD5(+)_up	1	0	1	0	0	0	0	2
hsa-miR-429	PRDM1	FCD5(+)_up	1	1	1	0	0	0	1	4
hsa-miR-4458	PRDM1	FCD5(+)_up	0	1	0	0	0	0	0	1
hsa-miR-548ak	PRDM1	FCD5(+)_up	1	1	0	0	0	0	1	3
hsa-miR-548ap-3p	PRDM1	FCD5(+)_up	1	0	0	0	0	0	1	2
hsa-miR-582-5p	PRDM1	FCD5(+)_up	0	0	1	0	0	0	0	1
hsa-miR-150-5p	XBP1	FCD5(+)_up	1	0	0	0	0	0	0	1
hsa-miR-186-5p	XBP1	FCD5(+)_up	0	0	1	0	0	0	0	1
hsa-miR-181b-2-3p	XBP1	FCD5(+)_up	0	0	0	0	0	0	1	1
hsa-miR-200a-5p	XBP1	FCD5(+)_up	1	0	0	0	0	0	0	1
hsa-miR-200b-5p	XBP1	FCD5(+)_up	1	0	0	0	0	0	0	1
hsa-miR-4645-5p	XBP1	FCD5(+)_up	1	1	0	0	0	0	0	2
hsa-miR-499a-5p	XBP1	FCD5(+)_up	1	0	0	0	0	0	0	1
hsa-miR-1260a	PAX5	qPCR_Down_FCD3_up	0	0	1	0	0	0	0	1
hsa-miR-1275	PAX5	qPCR_Down_FCD3_up	1	0	1	0	0	0	1	3
hsa-miR-4443	PAX5	qPCR_Down_FCD3_up	1	0	1	0	0	0	0	2
hsa-miR-1260b	PAX5	qPCR_Down_FCD3_up	0	0	1	0	0	0	0	1
hsa-miR-4507	BACH2	FCD5(+)_down	1	0	1	0	0	0	0	2
hsa-miR-4443	BACH2	FCD5(+)_down	0	0	1	0	0	0	0	1
hsa-miR-19a-3p	BACH2	FCD5(+)_down	1	0	1	0	0	0	0	2
hsa-miR-1275	BACH2	FCD5(+)_down	1	0	1	0	0	0	1	3
hsa-miR-19b-3p	BACH2	FCD5(+)_down	1	0	1	0	0	0	0	2
hsa-miR-101-3p	BACH2	FCD5(+)_down	0	1	0	0	0	0	0	1
hsa-miR-223-3p	BACH2	FCD5(+)_down	1	0	1	0	0	0	0	2
hsa-miR-140-3p	BACH2	FCD5(+)_down	1	0	1	0	0	0	0	2
hsa-miR-150-5p	BACH2	FCD5(+)_down	1	0	1	0	0	0	0	2
hsa-miR-16-5p	BACH2	FCD5(+)_down	1	1	0	1	1	0	1	5
hsa-miR-195-5p	BACH2	FCD5(+)_down	1	1	0	1	1	0	1	5
hsa-miR-28-5p	BACH2	FCD5(+)_down	0	0	1	0	0	0	0	1
hsa-miR-30e-5p	BACH2	FCD5(+)_down	0	1	0	1	1	0	0	3
hsa-miR-342-5p	BACH2	FCD5(+)_down	0	0	1	0	0	0	0	1
hsa-miR-361-3p	BACH2	FCD5(+)_down	1	1	1	0	0	0	0	3
hsa-miR-451a	BACH2	FCD5(+)_down	1	0	1	0	0	0	0	2
hsa-miR-142-5p	BACH2	FCD5(+)_down	1	0	1	0	0	0	0	2
hsa-miR-15a-5p	BACH2	FCD5(+)_down	1	1	0	1	1	0	1	5
hsa-miR-29a-3p	BACH2	FCD5(+)_down	1	1	0	1	1	0	1	5
hsa-miR-29c-3p	BACH2	FCD5(+)_down	1	1	0	1	1	0	1	5
hsa-miR-30b-5p	BACH2	FCD5(+)_down	0	1	0	1	1	0	0	3
hsa-miR-3607-3p	BACH2	FCD5(+)_down	1	1	0	0	0	0	0	2
hsa-miR-3653	BACH2	FCD5(+)_down	1	0	0	0	0	0	0	1
hsa-miR-664b-3p	BACH2	FCD5(+)_down	0	0	0	0	0	0	1	1
hsa-miR-142-3p	BACH2	FCD5(+)_down	1	1	0	1	1	0	1	5
hsa-miR-486-5p	BACH2	FCD5(+)_down	0	0	1	0	0	0	0	1
hsa-miR-186-5p	BACH2	FCD5(+)_down	1	1	1	1	0	0	1	5
hsa-miR-29b-3p	BACH2	FCD5(+)_down	1	1	0	1	1	0	1	5
hsa-miR-374a-5p	BACH2	FCD5(+)_down	1	1	0	0	0	0	0	2
hsa-miR-5701	BACH2	FCD5(+)_down	1	0	0	0	0	0	0	1
hsa-miR-664a-3p	BACH2	FCD5(+)_down	0	1	1	0	0	0	1	3
hsa-miR-30c-5p	BACH2	FCD5(+)_down	0	1	0	1	1	0	0	3
hsa-miR-320e	BACH2	FCD5(+)_down	1	0	1	0	0	0	0	2
hsa-miR-374b-5p	BACH2	FCD5(+)_down	1	1	0	0	0	0	0	2
hsa-miR-4763-3p	BACH2	FCD5(+)_down	1	0	1	0	0	0	0	2
hsa-miR-1255a	BACH2	FCD5(+)_down	1	1	0	0	0	0	1	3
hsa-miR-141-3p	BACH2	FCD5(+)_down	1	1	1	0	0	0	0	3
hsa-miR-141-5p	BACH2	FCD5(+)_down	1	0	0	0	0	0	0	1
hsa-miR-181a-2-3p	BACH2	FCD5(+)_down	1	0	0	0	0	0	1	2
hsa-miR-181a-5p	BACH2	FCD5(+)_down	1	1	1	1	1	0	1	6
hsa-miR-199b-5p	BACH2	FCD5(+)_down	1	0	1	0	0	0	0	2
hsa-miR-200a-3p	BACH2	FCD5(+)_down	1	1	1	0	0	0	0	3
hsa-miR-200b-3p	BACH2	FCD5(+)_down	1	1	0	0	0	0	0	2
hsa-miR-26b-3p	BACH2	FCD5(+)_down	1	0	0	0	0	0	0	1
hsa-miR-3136-5p	BACH2	FCD5(+)_down	1	0	1	0	0	0	0	2
hsa-miR-3150a-3p	BACH2	FCD5(+)_down	1	1	1	0	0	0	1	4
hsa-miR-3194-3p	BACH2	FCD5(+)_down	1	0	1	0	0	0	0	2
hsa-miR-3199	BACH2	FCD5(+)_down	0	0	1	0	0	0	0	1
hsa-miR-3202	BACH2	FCD5(+)_down	1	0	1	0	0	0	0	2
hsa-miR-328-3p	BACH2	FCD5(+)_down	0	0	1	0	0	0	0	1
hsa-miR-335-3p	BACH2	FCD5(+)_down	1	0	0	0	0	0	0	1
hsa-miR-338-5p	BACH2	FCD5(+)_down	0	1	0	0	0	0	0	1
hsa-miR-429	BACH2	FCD5(+)_down	1	1	0	0	0	0	0	2
hsa-miR-4424	BACH2	FCD5(+)_down	1	1	1	0	0	0	1	4
hsa-miR-4464	BACH2	FCD5(+)_down	1	1	1	0	0	0	0	3
hsa-miR-4724-5p	BACH2	FCD5(+)_down	1	0	1	0	0	0	0	2
hsa-miR-486-3p	BACH2	FCD5(+)_down	0	0	1	0	0	0	0	1
hsa-miR-499a-5p	BACH2	FCD5(+)_down	0	0	1	0	0	0	0	1
hsa-miR-5000-3p	BACH2	FCD5(+)_down	1	0	0	0	0	0	0	1
hsa-miR-548ap-3p	BACH2	FCD5(+)_down	1	0	0	0	0	0	1	2
hsa-miR-579-3p	BACH2	FCD5(+)_down	0	1	1	0	0	0	1	3
hsa-miR-582-5p	BACH2	FCD5(+)_down	0	1	1	0	0	0	0	2
hsa-miR-659-5p	BACH2	FCD5(+)_down	1	0	0	0	0	0	0	1
hsa-miR-708-5p	BACH2	FCD5(+)_down	0	0	1	0	0	0	0	1
hsa-miR-95-5p	BACH2	FCD5(+)_down	0	0	0	0	0	0	1	1
hsa-miR-1260b	BCL6	DOWN	0	0	1	0	0	0	0	1
hsa-miR-1260a	BCL6	DOWN	0	0	1	0	0	0	0	1
hsa-miR-1275	BCL6	DOWN	1	0	1	0	0	0	0	2
hsa-miR-101-3p	BCL6	DOWN	0	0	1	0	0	0	0	1
hsa-miR-26a-5p	BCL6	DOWN	0	0	1	1	0	0	0	2
hsa-miR-26b-5p	BCL6	DOWN	0	0	1	1	0	0	0	2
hsa-miR-30e-5p	BCL6	DOWN	0	1	0	1	1	0	0	3
hsa-miR-361-3p	BCL6	DOWN	1	0	1	0	0	0	1	3
hsa-miR-30b-5p	BCL6	DOWN	0	1	0	1	1	0	0	3
hsa-miR-106b-5p	BCL6	DOWN	0	0	1	1	1	0	0	3
hsa-miR-186-5p	BCL6	DOWN	1	0	1	0	0	0	0	2
hsa-miR-30c-5p	BCL6	DOWN	0	1	0	1	1	0	0	3
hsa-miR-1255a	BCL6	DOWN	1	0	1	0	0	0	1	3
hsa-miR-181a-5p	BCL6	DOWN	0	0	1	1	1	0	0	3
hsa-miR-194-3p	BCL6	DOWN	1	0	0	0	0	0	0	1
hsa-miR-20a-5p	BCL6	DOWN	0	0	1	1	1	0	0	3
hsa-miR-3681-5p	BCL6	DOWN	1	1	0	0	0	0	1	3
hsa-miR-4464	BCL6	DOWN	0	0	1	0	0	0	0	1
hsa-miR-4724-5p	BCL6	DOWN	0	0	1	0	0	0	0	1
hsa-miR-500b-5p	BCL6	DOWN	0	0	1	0	0	0	0	1
hsa-miR-5100	BCL6	DOWN	1	0	0	0	0	0	1	2
hsa-miR-582-5p	BCL6	DOWN	0	0	1	0	0	0	0	1
hsa-miR-708-3p	BCL6	DOWN	1	0	0	0	0	0	0	1
hsa-miR-4507	FOXP1	ALL_down	1	0	1	0	0	0	0	2
hsa-miR-4443	FOXP1	ALL_down	1	0	1	0	0	0	1	3
hsa-miR-19a-3p	FOXP1	ALL_down	1	1	0	1	1	0	1	5
hsa-miR-19b-3p	FOXP1	ALL_down	1	1	0	1	1	0	1	5
hsa-miR-101-3p	FOXP1	ALL_down	0	1	0	0	0	0	0	1
hsa-miR-223-3p	FOXP1	ALL_down	0	0	1	0	0	0	0	1
hsa-let-7b-5p	FOXP1	ALL_down	0	1	0	0	0	0	0	1
hsa-let-7g-5p	FOXP1	ALL_down	0	1	0	0	0	0	0	1
hsa-let-7i-5p	FOXP1	ALL_down	0	1	0	0	0	0	0	1
hsa-miR-140-3p	FOXP1	ALL_down	1	1	0	0	0	0	0	2
hsa-miR-150-5p	FOXP1	ALL_down	1	1	0	1	0	0	1	4
hsa-miR-361-3p	FOXP1	ALL_down	1	0	1	0	0	0	0	2
hsa-miR-222-3p	FOXP1	ALL_down	0	1	0	0	0	0	0	1
hsa-let-7c	FOXP1	ALL_down	0	1	0	0	0	0	0	1
hsa-miR-142-5p	FOXP1	ALL_down	0	1	0	0	0	0	0	1
hsa-miR-29a-3p	FOXP1	ALL_down	1	0	0	0	0	0	0	1
hsa-miR-29c-3p	FOXP1	ALL_down	1	0	0	0	0	0	0	1
hsa-miR-3607-3p	FOXP1	ALL_down	1	0	1	0	0	0	0	2
hsa-miR-486-5p	FOXP1	ALL_down	1	0	1	0	0	0	0	2
hsa-miR-146a-5p	FOXP1	ALL_down	0	0	1	0	0	0	0	1
hsa-miR-146b-5p	FOXP1	ALL_down	0	0	1	0	0	0	0	1
hsa-miR-186-5p	FOXP1	ALL_down	1	0	1	0	0	0	0	2
hsa-miR-221-3p	FOXP1	ALL_down	0	1	0	0	0	0	0	1
hsa-miR-27a-3p	FOXP1	ALL_down	1	0	0	0	0	0	0	1
hsa-miR-29b-3p	FOXP1	ALL_down	1	0	0	0	0	0	0	1
hsa-miR-30e-3p	FOXP1	ALL_down	1	0	0	0	0	0	0	1
hsa-miR-374a-5p	FOXP1	ALL_down	1	1	1	0	0	0	0	3
hsa-miR-5701	FOXP1	ALL_down	1	0	0	0	0	0	0	1
hsa-miR-664a-3p	FOXP1	ALL_down	0	1	1	0	0	0	0	2
hsa-let-7a-5p	FOXP1	ALL_down	0	1	0	0	0	0	0	1
hsa-let-7c-5p	FOXP1	ALL_down	0	1	0	0	0	0	0	1
hsa-miR-1179	FOXP1	ALL_down	0	0	1	0	0	0	0	1
hsa-miR-1261	FOXP1	ALL_down	0	0	1	0	0	0	0	1
hsa-miR-141-3p	FOXP1	ALL_down	1	1	1	1	0	0	0	4
hsa-miR-181a-5p	FOXP1	ALL_down	1	1	0	1	1	0	1	5
hsa-miR-199a-3p	FOXP1	ALL_down	1	1	0	0	0	0	0	2
hsa-miR-199b-3p	FOXP1	ALL_down	1	1	0	0	0	0	0	2
hsa-miR-200a-3p	FOXP1	ALL_down	1	1	1	0	0	0	0	3
hsa-miR-200a-5p	FOXP1	ALL_down	1	0	0	0	0	0	0	1
hsa-miR-200b-3p	FOXP1	ALL_down	1	1	0	0	0	0	0	2
hsa-miR-200b-5p	FOXP1	ALL_down	1	0	0	0	0	0	0	1
hsa-miR-28-3p	FOXP1	ALL_down	0	0	1	0	0	0	0	1
hsa-miR-29a-5p	FOXP1	ALL_down	1	0	0	0	0	0	0	1
hsa-miR-30a-3p	FOXP1	ALL_down	1	0	0	0	0	0	0	1
hsa-miR-3199	FOXP1	ALL_down	0	0	1	0	0	0	0	1
hsa-miR-328-3p	FOXP1	ALL_down	0	0	1	0	0	0	0	1
hsa-miR-335-3p	FOXP1	ALL_down	1	0	0	0	0	0	0	1
hsa-miR-338-5p	FOXP1	ALL_down	1	0	1	0	0	0	0	2
hsa-miR-3681-5p	FOXP1	ALL_down	1	0	1	0	0	0	0	2
hsa-miR-378a-5p	FOXP1	ALL_down	1	0	0	0	0	0	0	1
hsa-miR-429	FOXP1	ALL_down	1	1	0	0	0	0	0	2
hsa-miR-4424	FOXP1	ALL_down	1	1	0	0	0	0	0	2
hsa-miR-4458	FOXP1	ALL_down	0	1	0	0	0	0	0	1
hsa-miR-4464	FOXP1	ALL_down	1	0	1	0	0	0	0	2
hsa-miR-486-3p	FOXP1	ALL_down	1	0	0	0	0	0	0	1
hsa-miR-548ak	FOXP1	ALL_down	1	0	1	0	0	0	0	2
hsa-miR-548ap-3p	FOXP1	ALL_down	1	0	0	0	0	0	0	1
hsa-miR-579-3p	FOXP1	ALL_down	0	0	1	0	0	0	0	1
hsa-miR-582-5p	FOXP1	ALL_down	1	0	1	0	0	0	0	2
hsa-miR-659-5p	FOXP1	ALL_down	1	0	0	0	0	0	1	2
hsa-let-7f-5p	FOXP1	ALL_down	0	1	0	0	0	0	0	1
hsa-miR-374b-5p	FOXP1	ALL_down	1	1	1	0	0	0	0	3
hsa-miR-4763-3p	FOXP1	ALL_down	0	0	1	0	0	0	0	1
hsa-miR-4284	IRF4	FCD5(+)_up	1	0	1	0	0	0	1	3
hsa-miR-1587	IRF4	FCD5(+)_up	1	0	1	0	0	0	0	2
hsa-miR-3676-5p	IRF4	FCD5(+)_up	1	0	0	0	0	0	0	1
hsa-miR-4459	IRF4	FCD5(+)_up	1	0	1	0	0	0	0	2
hsa-miR-4505	IRF4	FCD5(+)_up	1	0	1	0	0	0	0	2
hsa-miR-4530	IRF4	FCD5(+)_up	0	0	1	0	0	0	0	1
hsa-miR-148a-3p	IRF4	FCD5(+)_up	0	0	1	0	0	0	0	1
hsa-miR-1207-5p	IRF4	FCD5(+)_up	0	0	1	0	0	0	0	1
hsa-miR-4741	IRF4	FCD5(+)_up	0	0	1	0	0	0	0	1
hsa-miR-494	IRF4	FCD5(+)_up	0	0	1	0	0	0	0	1
hsa-miR-575	IRF4	FCD5(+)_up	1	0	1	0	0	0	0	2
hsa-miR-642a-3p	IRF4	FCD5(+)_up	1	0	0	0	0	0	0	1
hsa-miR-4443	IRF4	FCD5(+)_up	0	0	1	0	0	0	0	1
hsa-miR-2861	IRF4	FCD5(+)_up	0	0	1	0	0	0	0	1
hsa-miR-34a-5p	IRF4	FCD5(+)_up	1	0	1	0	0	0	0	2
hsa-miR-15b-5p	IRF4	FCD5(+)_up	1	1	0	0	0	0	1	3
hsa-miR-19a-3p	IRF4	FCD5(+)_up	0	0	1	0	0	0	0	1
hsa-miR-1275	IRF4	FCD5(+)_up	1	0	1	0	0	0	0	2
hsa-miR-19b-3p	IRF4	FCD5(+)_up	0	0	1	0	0	0	0	1
hsa-miR-320b	IRF4	FCD5(+)_up	1	0	1	0	0	0	0	2
hsa-miR-320d	IRF4	FCD5(+)_up	1	0	1	0	0	0	0	2
hsa-miR-183-5p	IRF4	FCD5(+)_up	1	0	1	0	0	0	1	3
hsa-let-7f-1-3p	IRF4	FCD5(+)_up	1	0	0	0	0	0	0	1
hsa-miR-1276	IRF4	FCD5(+)_up	1	0	1	0	0	0	0	2
hsa-miR-1290	IRF4	FCD5(+)_up	1	0	1	0	0	0	0	2
hsa-miR-1303	IRF4	FCD5(+)_up	1	0	1	0	0	0	0	2
hsa-miR-1304-3p	IRF4	FCD5(+)_up	1	0	0	0	0	0	0	1
hsa-miR-135b-3p	IRF4	FCD5(+)_up	1	0	0	0	0	0	0	1
hsa-miR-138-1-3p	IRF4	FCD5(+)_up	1	0	0	0	0	0	0	1
hsa-miR-155-3p	IRF4	FCD5(+)_up	1	0	0	0	0	0	0	1
hsa-miR-185-5p	IRF4	FCD5(+)_up	1	0	1	0	0	0	0	2
hsa-miR-20b-3p	IRF4	FCD5(+)_up	1	0	0	0	0	0	1	2
hsa-miR-24-3p	IRF4	FCD5(+)_up	0	0	1	0	0	0	0	1
hsa-miR-296-3p	IRF4	FCD5(+)_up	1	0	1	0	0	0	0	2
hsa-miR-3164	IRF4	FCD5(+)_up	0	0	1	0	0	0	0	1
hsa-miR-3175	IRF4	FCD5(+)_up	0	0	0	0	0	0	1	1
hsa-miR-3177-3p	IRF4	FCD5(+)_up	1	0	1	0	0	0	0	2
hsa-miR-320c	IRF4	FCD5(+)_up	1	0	1	0	0	0	0	2
hsa-miR-345-5p	IRF4	FCD5(+)_up	0	0	1	0	0	0	0	1
hsa-miR-34c-5p	IRF4	FCD5(+)_up	1	0	1	0	0	0	0	2
hsa-miR-3653-3p	IRF4	FCD5(+)_up	0	0	1	0	0	0	1	2
hsa-miR-3911	IRF4	FCD5(+)_up	0	0	1	0	0	0	0	1
hsa-miR-3928-3p	IRF4	FCD5(+)_up	0	0	1	0	0	0	0	1
hsa-miR-4326	IRF4	FCD5(+)_up	1	0	1	0	0	0	0	2
hsa-miR-4485-3p	IRF4	FCD5(+)_up	0	0	1	0	0	0	0	1
hsa-miR-4488	IRF4	FCD5(+)_up	0	0	1	0	0	0	0	1
hsa-miR-4516	IRF4	FCD5(+)_up	0	0	1	0	0	0	0	1
hsa-miR-4518	IRF4	FCD5(+)_up	1	0	1	0	0	0	0	2
hsa-miR-4690-5p	IRF4	FCD5(+)_up	1	0	1	0	0	0	0	2
hsa-miR-4802-3p	IRF4	FCD5(+)_up	0	0	1	0	0	0	0	1
hsa-miR-5096	IRF4	FCD5(+)_up	1	1	1	0	0	0	0	3
hsa-miR-548ap-5p	IRF4	FCD5(+)_up	1	0	0	0	0	0	0	1
hsa-miR-548j-5p	IRF4	FCD5(+)_up	0	0	1	0	0	0	0	1
hsa-miR-574-5p	IRF4	FCD5(+)_up	1	0	1	0	0	0	0	2
hsa-miR-589-3p	IRF4	FCD5(+)_up	1	0	0	0	0	0	0	1
hsa-miR-629-5p	IRF4	FCD5(+)_up	0	0	1	0	0	0	0	1
hsa-miR-6891-5p	IRF4	FCD5(+)_up	0	0	0	0	0	0	1	1
hsa-miR-744-5p	IRF4	FCD5(+)_up	1	0	1	0	0	0	0	2
hsa-miR-93-3p	IRF4	FCD5(+)_up	1	0	0	0	0	0	0	1
hsa-miR-96-5p	IRF4	FCD5(+)_up	1	0	1	0	0	0	0	2
hsa-miR-98-5p	IRF4	FCD5(+)_up	0	0	1	0	0	0	0	1
hsa-miR-223-3p	PAX5	FCD3_up	0	0	0	0	0	0	1	1
hsa-miR-150-5p	PAX5	FCD3_up	0	0	1	0	0	0	0	1
hsa-miR-342-5p	PAX5	FCD3_up	0	0	1	0	0	0	0	1
hsa-miR-361-3p	PAX5	FCD3_up	1	0	1	0	0	0	0	2
hsa-miR-3653	PAX5	FCD3_up	1	0	0	0	0	0	0	1
hsa-miR-186-5p	PAX5	FCD3_up	0	0	1	0	0	0	0	1
hsa-miR-5701	PAX5	FCD3_up	1	0	0	0	0	0	0	1
hsa-miR-342-3p	PAX5	FCD3_up	0	0	1	0	0	0	0	1
hsa-miR-320e	PAX5	FCD3_up	1	1	0	0	0	0	0	2
hsa-miR-4763-3p	PAX5	FCD3_up	0	0	1	0	0	0	0	1
hsa-miR-1255a	PAX5	FCD3_up	1	0	1	0	0	0	0	2
hsa-miR-141-5p	PAX5	FCD3_up	1	0	0	0	0	0	0	1
hsa-miR-181a-5p	PAX5	FCD3_up	1	0	1	0	0	0	1	3
hsa-miR-221-5p	PAX5	FCD3_up	1	0	0	0	0	0	1	2
hsa-miR-26b-3p	PAX5	FCD3_up	1	0	0	0	0	0	0	1
hsa-miR-3194-3p	PAX5	FCD3_up	1	0	1	0	0	0	0	2
hsa-miR-328-3p	PAX5	FCD3_up	0	0	1	0	0	0	0	1
hsa-miR-4464	PAX5	FCD3_up	1	0	1	0	0	0	0	2
hsa-miR-4645-5p	PAX5	FCD3_up	0	0	1	0	0	0	0	1
hsa-miR-5000-3p	PAX5	FCD3_up	1	0	0	0	0	0	0	1
hsa-miR-659-5p	PAX5	FCD3_up	1	0	0	0	0	0	0	1
hsa-miR-92b-5p	PAX5	FCD3_up	1	0	0	0	0	0	0	1
hsa-miR-365a-3p	PRDM1	FCD5(+)_up	1	1	0	0	0	0	1	3
hsa-miR-4284	PRDM1	FCD5(+)_up	1	1	0	0	0	0	1	3
hsa-miR-93-5p	PRDM1	FCD5(+)_up	0	0	1	0	0	0	0	1
hsa-miR-4507	PRDM1	FCD5(+)_up	0	0	1	0	0	0	0	1
hsa-miR-1587	PRDM1	FCD5(+)_up	0	0	1	0	0	0	0	1
hsa-miR-4505	PRDM1	FCD5(+)_up	1	0	1	0	0	0	0	2
hsa-miR-1207-5p	PRDM1	FCD5(+)_up	1	0	1	0	0	0	1	3
hsa-miR-575	PRDM1	FCD5(+)_up	1	0	1	0	0	0	0	2
hsa-miR-4443	PRDM1	FCD5(+)_up	0	0	1	0	0	0	0	1
hsa-miR-3135b	PRDM1	FCD5(+)_up	1	0	1	0	0	0	0	2
hsa-miR-19a-3p	PRDM1	FCD5(+)_up	0	0	1	1	0	0	0	2
hsa-miR-1275	PRDM1	FCD5(+)_up	1	0	1	0	0	0	0	2
hsa-miR-19b-3p	PRDM1	FCD5(+)_up	0	0	1	1	0	0	0	2
hsa-miR-320b	PRDM1	FCD5(+)_up	1	0	1	0	0	0	0	2
hsa-miR-320d	PRDM1	FCD5(+)_up	1	0	1	0	0	0	0	2
hsa-miR-1273g-3p	PRDM1	FCD5(+)_up	1	0	0	0	0	0	0	1
hsa-miR-4286	PRDM1	FCD5(+)_up	0	0	1	0	0	0	0	1
hsa-miR-6127	PRDM1	FCD5(+)_up	0	0	0	0	0	0	1	1
hsa-let-7f-1-3p	PRDM1	FCD5(+)_up	1	0	0	0	0	0	0	1
hsa-miR-1303	PRDM1	FCD5(+)_up	1	0	1	0	0	0	0	2
hsa-miR-135b-5p	PRDM1	FCD5(+)_up	1	0	1	0	0	0	0	2
hsa-miR-155-3p	PRDM1	FCD5(+)_up	1	0	0	0	0	0	0	1
hsa-miR-182-5p	PRDM1	FCD5(+)_up	1	1	0	1	1	0	1	5
hsa-miR-185-5p	PRDM1	FCD5(+)_up	1	0	1	0	0	0	1	3
hsa-miR-1915	PRDM1	FCD5(+)_up	0	0	1	0	0	0	0	1
hsa-miR-20b-5p	PRDM1	FCD5(+)_up	0	0	1	0	0	0	0	1
hsa-miR-21-3p	PRDM1	FCD5(+)_up	1	0	0	0	0	0	0	1
hsa-miR-24-3p	PRDM1	FCD5(+)_up	0	1	0	1	1	0	0	3
hsa-miR-3164	PRDM1	FCD5(+)_up	1	0	1	0	0	0	0	2
hsa-miR-3175	PRDM1	FCD5(+)_up	0	0	1	0	0	0	0	1
hsa-miR-320c	PRDM1	FCD5(+)_up	1	0	1	0	0	0	0	2
hsa-miR-345-5p	PRDM1	FCD5(+)_up	1	0	1	0	0	0	0	2
hsa-miR-3653-3p	PRDM1	FCD5(+)_up	0	0	1	0	0	0	0	1
hsa-miR-3654	PRDM1	FCD5(+)_up	1	0	1	0	0	0	0	2
hsa-miR-365b-3p	PRDM1	FCD5(+)_up	1	0	0	0	0	0	1	2
hsa-miR-3662	PRDM1	FCD5(+)_up	1	0	1	0	0	0	0	2
hsa-miR-3928-3p	PRDM1	FCD5(+)_up	0	0	1	0	0	0	0	1
hsa-miR-423-5p	PRDM1	FCD5(+)_up	0	0	1	0	0	0	0	1
hsa-miR-4425	PRDM1	FCD5(+)_up	1	0	1	0	0	0	0	2
hsa-miR-4792	PRDM1	FCD5(+)_up	0	0	1	0	0	0	0	1
hsa-miR-4802-3p	PRDM1	FCD5(+)_up	0	0	1	0	0	0	0	1
hsa-miR-548ap-5p	PRDM1	FCD5(+)_up	1	0	0	0	0	0	1	2
hsa-miR-548j-5p	PRDM1	FCD5(+)_up	0	1	0	0	0	0	1	2
hsa-miR-629-5p	PRDM1	FCD5(+)_up	0	0	1	0	0	0	0	1
hsa-miR-877-5p	PRDM1	FCD5(+)_up	1	0	1	0	0	0	1	3
hsa-miR-942-3p	PRDM1	FCD5(+)_up	0	0	0	0	0	0	1	1
hsa-miR-98-5p	PRDM1	FCD5(+)_up	0	1	0	0	0	0	0	1
hsa-miR-4443	XBP1	FCD5(+)_up	1	0	1	0	0	0	1	3
hsa-miR-3135b	XBP1	FCD5(+)_up	0	0	1	0	0	0	0	1
hsa-miR-6085	XBP1	FCD5(+)_up	0	0	0	0	0	0	1	1
hsa-miR-6165	XBP1	FCD5(+)_up	0	0	0	0	0	0	1	1
hsa-miR-34a-5p	XBP1	FCD5(+)_up	1	0	1	0	0	0	0	2
hsa-miR-320b	XBP1	FCD5(+)_up	1	0	1	0	0	0	1	3
hsa-miR-320d	XBP1	FCD5(+)_up	1	0	1	0	0	0	1	3
hsa-miR-3162-5p	XBP1	FCD5(+)_up	0	0	1	0	0	0	0	1
hsa-miR-1276	XBP1	FCD5(+)_up	1	0	1	0	0	0	0	2
hsa-miR-135b-5p	XBP1	FCD5(+)_up	1	0	0	0	0	0	0	1
hsa-miR-138-1-3p	XBP1	FCD5(+)_up	1	0	0	0	0	0	0	1
hsa-miR-182-5p	XBP1	FCD5(+)_up	1	0	0	0	0	0	1	2
hsa-miR-20b-3p	XBP1	FCD5(+)_up	1	0	0	0	0	0	0	1
hsa-miR-22-5p	XBP1	FCD5(+)_up	1	0	0	0	0	0	0	1
hsa-miR-320c	XBP1	FCD5(+)_up	1	0	1	0	0	0	1	3
hsa-miR-34c-5p	XBP1	FCD5(+)_up	1	0	1	0	0	0	0	2
hsa-miR-423-5p	XBP1	FCD5(+)_up	1	0	0	0	0	0	0	1
hsa-miR-4516	XBP1	FCD5(+)_up	0	1	0	0	0	0	0	1
hsa-miR-4690-5p	XBP1	FCD5(+)_up	0	0	1	0	0	0	0	1
hsa-miR-877-5p	XBP1	FCD5(+)_up	1	0	1	0	0	0	1	3
hsa-miR-93-5p	XBP1	FCD5(+)_up	0	0	0	0	0	1	0	1
hsa-miR-625-3p	XBP1	FCD5(+)_up	0	0	0	0	0	1	0	1
hsa-miR-100-5p	FOXP1	ALL_down	0	0	0	0	0	1	0	1
