# Supplementary material for: Uncovering MicroRNA Regulatory Hubs that Modulate Plasma Cell Differentiation
Source: Sci Rep. 2015 Dec 11;5:17957. doi: 10.1038/srep17957 (PMC4675970; doi:10.1038/srep17957)
Supplement: Supplementary Table S5 [file srep17957-s6.xls]

## Sheet: 工作表 1 - 表格 1
S5 Table. Primers for ChIP and RT-QPCR analysis	Forward	Reverse
mir-101-3p-1_1	CAGTATCACCATAGGTATAGAATTGACATAAA	TGACTTTCATTCCTCTTGCTCTGA
mir-101-3p-1_2	GGAGGCACAGTCAGTGAATCC	CAGTAAGCTTCCAGCATATTTCACA
mir-101-3p-2_1	CCACCTCCTGGGTTCAAGTG	TGCCTGTAATCCCAGCTACTCA
mir-101-3p-2_2	GGAAAACAAAAGCTGAAGATTACATCA	TGAAGAACTCCCTTTAGCATTTCTG
mir-101-3p-2_3	AGAAAGGGATAAATTCTTGGACACA	TTCAGGTTTTGCATTTCTTCATAGTT
mir-101-3p-2_4	GCCTGTAATCTCGGAACTTTGG	GTTGCCCATGCTTGTCTCAA
mir-101-3p-2_5	GCCAACAATGAACAATCCAAAA	GATCTTTCACTTCTTAAGTTCATTTCTAGGT
mir-101-3p-2_6	TCCTGTCATTTGCAACAACATG	GTGCCTGGCTTATTTCACTTAACA
mir-101-3p-2_7	CGGAGAACGCAGAGATAAATCC	CTTGGCAACTTTGTCGAAAATG
mir-101-3p-2_8	AGATTTTCTTGTGCAGGATTGGA	CACGCGCGCAATGCT
mir-125b-5p-1_1	GGGAATTTAGATCGTCTTTATCTTAAGTACA	GGCATTTCTCAAGGCAAAGC
mir-125b-5p-1_2	TGGGAGATGGAGTAGCAAAGTACA	CCGGAGGGCAGGAAGTG
mir-125b-5p-1_3	AAAACACCCCGTTAGCCAAA	GAGGTGGTTGCCAGGAGTTG
mir-125b-5p-1_4	GAAAGCAAAGGGTCAGGATGAG	ATGTGCCCTTGGATTTTGAAA
mir-125b-5p-2_1	CAGGCTGTTCAAAATGGTATCCA	TGTTGCCCTAGCCATATTTCAA
mir-125b-5p-2_2	CCACCCCCTGCTCACAGA	GAGGCGAGGCAAAGCATCT
mir-223-3p_1	AGTCATTTGAGCACTCTGAGATTCA	TCATAACAACTCTACAAGGTGAGAATTG
mir-223-3p_2	AAGTGAGATTATGTGGCATTTGTCTT	GGAATTGGAGATTACGTGAAGTGA
mir-223-3p_3	TGTCAAGAAGGCAAGCGTTTT	GCATGGTGCAAGGTACTCAAGA
mir-223-3p_4	TTATCTTGTCAGTGTCACTGTTTTGTG	ACCTGGGCCTAGGGACAGA
mir-223-3p_5	TCTGGCACTAATTTTTCTTTCTCAAA	TTCCCACATTGGCTACAAGGA
mir-223-3p_6	CTTGCAAATTATGTAGCTGGTTCTG	GTCCTGGAATACCATTTTACTTCCA
mir-222-3p_1	TGTTAGAAGTGGAAGGCTCCTCTT	GCAAAACCCTCTCATACAGAGAAAA
mir-222-3p_2	GGACCCTTCTGTGCTACAAACC	TCCTTTTAACAGAAGTATGGACTAGTGAA
CIITA	GCCACCTTGCAGGGAGAGT	AAGCTAAGCCAACATGCAAAGAA
CIITA 3'UTR	CCATCATGTCTGGCTAATTTTTCA	GGATCACCTGAGGTCAAGAGTTTG
β-actin	GTACCACTGGCATCGTGATGGACT	ATCCACACGGAGTACTTGCGCTCA
MYB	GGGAACAGATGGGCAGAAATCG	GCTGGCTTTTGAAGACTCCTGC
CD44	CCAGAAGGAACAGTGGTTTGGC	ACTGTCCTCTGGGCTTGGTGTT
CD69	GCTGGACTTCAGCCCAAAATGC	AGTCCAACCCAGTGTTCCTCTC
